# Supplementary material for: Heterochiasmy and Sexual Dimorphism: The Case of the Barn Swallow (Hirundo rustica, Hirundinidae, Aves)
Source: Genes (Basel). 2020 Sep 24;11(10):1119. doi: 10.3390/genes11101119 (PMC7650650; doi:10.3390/genes11101119)
Supplement: Supplementary file 1 [file genes-11-01119-s001.zip]

Archive with 3 entries (2 files):
- genes-938972-supplementary/
- genes-938972-supplementary/genes-938972-suppl.docx
- genes-938972-supplementary/Swallows_Torgasheva_SupplementaryFile1.xls
