# Supplementary material for: Heterochiasmy and Sexual Dimorphism: The Case of the Barn Swallow (Hirundo rustica, Hirundinidae, Aves)
Source: Genes (Basel). 2020 Sep 24;11(10):1119. doi: 10.3390/genes11101119 (PMC7650650; doi:10.3390/genes11101119)
Supplement: Supplementary file 1 [file genes-11-01119-s001.zip › genes-938972-supplementary/Swallows_Torgasheva_SupplementaryFile1.xls]

## Sheet: Raw data
Species	Sex	Sc1 length	SC 1 MLH1	SC2 length	SC 2 MLH1	SC3 length	SC 3 MLH1	SC4 length	SC 4 MLH1	SC5 length	SC 5 MLH1	SC6 length	SC 6 MLH1	SCZZ/ZW length	SC ZZ/ZW MLH1	Total autosomal SC length	Total autosomal MLH1	Location
Barn Swallow	Female	20.2961	4	14.5698	3	15.2561	2	10.2041	2	9.87045	1	9.18172	1	11.0451	1	414.874	50	NSK
Barn Swallow	Female	15.4788	4	12.6963	2	11.7846	3	8.63613	2	8.33304	2	8.24295	2	12.2587	1	188.81	51	NSK
Barn Swallow	Female	13.7057	2	11.9416	3	10.6997	1	7.72362	2	8.21912	2	4.89316	1	10.2524	1	163.92	51	NSK
Barn Swallow	Female	15.3426	4	12.5046	5	11.8926	2	8.8084	2	8.23213	3	7.37887	2	10.5957	1	143.929	46	NSK
Barn Swallow	Female	15.7728	3	12.4436	2	12.3269	2	8.43844	2	7.68457	2	7.75968	2	9.47544	1	154.515	54	NSK
Barn Swallow	Female	16.3194	4	12.6096	3	11.9749	4	8.21605	3	7.86202	2	7.46081	2	8.80911	1	152.817	48	NSK
Barn Swallow	Female	14.257	2	11.4593	2	11.1162	3	8.08536	2	7.0861	1	6.70012	2	11.1714	1	156.684	54	NSK
Barn Swallow	Female	19.1404	2	14.5058	2	15.586	1	9.86767	2	9.48282	2	9.39885	2	9.88145	1	149.333	47	NSK
Barn Swallow	Female	17.828	5	14.1888	3	13.5839	5	9.41352	3	9.23091	2	8.85973	1	11.3111	1	187.1	47	NSK
Barn Swallow	Female	16.661	5	13.5849	3	13.2902	4	9.63159	3	8.6571	3	8.40993	2	11.3123	1	175.934	55	NSK
Barn Swallow	Female	14.4878	5	11.0533	4	11.2353	2	8.05755	2	7.49848	2	6.95762	2	9.21186	1	171.076	57	NSK
Barn Swallow	Female	16.4008	4	12.9712	4	12.2041	4	8.92793	2	8.27274	3	7.77779	2	9.22164	1	148.966	55	NSK
Barn Swallow	Female	16.8138	5	12.9674	2	12.4708	3	9.51707	3	9.06667	2	8.45439	2	8.8395	1	167.549	54	NSK
Barn Swallow	Female	19.1437	2	16.0788	3	15.3377	1	10.4505	2	10.0426	2	9.65426	1	11.2678	1	171.464	53	NSK
Barn Swallow	Female	17.8393	4	14.5915	2	14.1702	3	9.07777	2	8.78921	2	8.25024	2	10.1454	1	195.2	48	NSK
Barn Swallow	Female	17.5247	5	13.584	4	14.3691	5	10.0375	2	8.79282	2	9.03469	2	10.7227	1	176.652	49	NSK
Barn Swallow	Female	15.4499	3	12.6748	4	12.1998	2	8.58523	2	8.36724	2	8.1388	1	12.1651	1	177.588	56	NSK
Barn Swallow	Female	18.3813	6	14.911	4	13.6465	3	10.8755	3	10.2209	2	9.75657	2	10.1072	1	159.971	50	NSK
Barn Swallow	Female	17.0565	4	13.3872	3	13.5663	3	9.48954	3	8.50387	2	8.46992	2	10.565	1	191.776	56	NSK
Barn Swallow	Female	16.5881	5	13.2014	5	12.511	3	9.17599	3	8.42947	2	7.69865	2	10.41	1	169.335	53	NSK
Barn Swallow	Female	18.4656	4	13.9807	3	13.9097	2	9.21857	2	8.99993	2	8.67565	1	10.5976	1	167.876	60	NSK
Barn Swallow	Female	17.0849	4	12.1548	2	12.9347	3	9.08108	3	8.39455	3	8.19962	2	9.99433	1	172.939	52	NSK
Barn Swallow	Female	15.8522	4	12.7198	3	12.4506	2	8.80523	3	8.18769	2	8.03168	2	11.518	1	164.358	53	NSK
Barn Swallow	Female	16.8094	4	13.7557	4	12.5881	3	9.17881	2	8.41629	2	8.402	3	10.5052	1	162.843	52	NSK
Barn Swallow	Female	18.9037	4	15.572	3	15.4298	3	10.5259	3	10.0143	2	9.76116	2	10.6269	1	169.526	52	NSK
Barn Swallow	Female	15.8853	4	12.863	3	12.1206	2	8.95088	2	8.59621	2	8.1231	1	12.0909	1	189.345	53	NSK
Barn Swallow	Female	16.1191	4	12.5264	4	12.8997	1	8.74159	3	8.28005	2	8.25384	2	10.3357	1	166.726	48	NSK
Barn Swallow	Female	17.1104	5	12.1942	5	12.9115	3	8.6232	2	8.44996	2	7.5288	2	10.621	1	159.628	50	NSK
Barn Swallow	Female	16.3991	5	13.2299	4	11.8771	3	8.91073	2	8.33142	2	7.64354	1	11.1046	1	165.504	54	NSK
Barn Swallow	Female	17.8872	5	14.1236	4	13.9166	3	9.37685	4	8.77146	2	7.70859	3	12.7174	1	162.896	52	NSK
Barn Swallow	Female	17.2909	5	13.5909	3	12.8905	4	9.31037	2	8.71032	2	8.09918	3	11.2543	1	173.483	58	NSK
Barn Swallow	Female	17.2719	4	14.1765	2	13.292	2	9.88651	2	9.40343	2	9.00927	3	10.8308	1	166.165	55	NSK
Barn Swallow	Female	16.6617	5	13.0089	3	12.8251	3	8.58157	2	8.54632	1	7.7551	1	9.24635	1	170.987	50	NSK
Barn Swallow	Female	16.6491	7	13.17	4	11.6925	3	8.71553	3	8.14169	4	8.09394	3	10.8108	1	163.834	50	NSK
Barn Swallow	Female	16.4654	4	14.0329	3	13.1439	5	8.93579	1	8.79254	2	8.58634	2	11.8231	1	156.02	61	NSK
Barn Swallow	Female	17.0465	4	12.0771	4	12.8263	3	8.71532	2	8.27516	1	7.54606	2	12.7241	1	173.275	53	NSK
Barn Swallow	Female	16.144	4	12.6665	4	12.6987	1	8.5724	3	8.08887	2	8.1397	2	7.82083	1	163.134	51	NSK
Barn Swallow	Female	16.9404	4	13.9747	3	13.0552	2	9.01808	2	8.75713	2	8.06878	2	10.4567	1	158.354	51	NSK
Barn Swallow	Female	18.184	4	14.4745	4	14.4512	3	10.1762	3	9.7216	2	9.04174	2	9.77661	1	166.008	51	NSK
Barn Swallow	Female	16.0269	4	12.6715	3	12.4316	2	8.72099	3	8.10141	2	7.85966	2	11.7339	1	182.319	55	NSK
Barn Swallow	Female	18.6057	4	13.6691	2	14.4962	2	9.71094	2	8.90704	2	8.19993	2	10.7598	1	159.461	52	NSK
Barn Swallow	Female	18.6777	6	14.6054	3	14.4982	3	10.0001	2	9.2135	2	8.60666	2	9.8985	1	174.761	49	NSK
Barn Swallow	Female	17.4964	4	13.6721	2	13.1054	3	9.39737	2	8.99352	2	8.27754	1	9.41787	1	179.186	55	NSK
Barn Swallow	Female	20.1975	3	14.9624	3	14.8959	2	11.1583	2	10.4045	2	9.46248	2	10.3155	1	176.192	49	NSK
Barn Swallow	Female	17.1072	4	13.2876	3	13.502	3	9.36044	3	8.49114	2	8.38213	2	11.2461	1	192.368	50	NSK
Barn Swallow	Female	15.0176	5	12.5415	2	11.5766	2	8.38047	2	7.60268	2	7.04218	2	8.05828	1	166.046	52	NSK
Barn Swallow	Female	18.0228	6	15.0648	4	13.6412	3	10.7375	3	10.1284	2	9.85077	2	8.6739	1	152.318	49	NSK
Barn Swallow	Female	16.8876	3	13.487	2	12.6323	2	8.92626	2	9.19489	1	8.81849	2	9.88982	1	187.941	57	NSK
Barn Swallow	Female	16.9737	4	13.7113	3	12.895	2	8.84505	2	8.27505	2	8.12107	1	12.2805	1	164.763	48	NSK
Barn Swallow	Female	15.5803	4	13.2988	2	12.6639	2	8.60629	2	8.13434	2	8.31726	2	12.59	1	163.448	48	NSK
Barn Swallow	Female	16.0764	4	13.1833	3	12.6188	3	8.39292	2	8.03716	2	8.20817	2	11.3256	1	164.561	48	NSK
Barn Swallow	Female	14.9567	4	12.4444	3	12.7897	3	8.05991	2	8.06205	2	7.97794	2	12.0819	1	159.505	51	NSK
Barn Swallow	Female	18.4697	4	13.6726	3	14.9342	3	9.4208	3	8.83725	2	9.05939	3	11.1015	1	154.822	50	NSK
Barn Swallow	Female	16.2369	4	14.3667	4	12.2407	2	8.7765	3	7.72243	2	7.7594	2	11.146	1	172.205	53	NSK
Barn Swallow	Female	20.2015	4	14.7582	2	14.8092	3	10.9176	2	10.2994	2	9.51271	2	11.1048	1	157.578	54	NSK
Barn Swallow	Female	17.1304	4	14.4876	4	13.4385	5	9.13884	2	9.14362	2	8.28906	4	11.626	1	187.113	51	NSK
Barn Swallow	Female	18.1248	3	14.0574	3	12.9457	3	8.35243	2	8.78793	2	8.10999	2	9.43907	1	175.944	58	NSK
Barn Swallow	Female	17.8753	4	13.9903	4	14.682	4	9.51767	3	8.64497	2	8.95138	3	9.65977	1	173.829	52	NSK
Barn Swallow	Female	14.3634	3	12.2357	3	12.2913	2	8.12026	2	8.2691	2	7.35557	1	10.5737	1	177.045	55	NSK
Barn Swallow	Female	16.1163	3	12.8409	4	12.8588	4	8.67789	2	8.74852	2	8.28425	2	9.62703	1	152.017	47	NSK
Barn Swallow	Female	16.1717	3	13.5519	3	13.7703	2	9.77235	3	8.43745	2	7.98713	1	12.1363	1	161.754	53	NSK
Barn Swallow	Female	15.3086	3	12.1927	4	11.5224	2	8.67895	2	7.99563	2	7.7682	1	10.6383	1	166.142	49	NSK
Barn Swallow	Female	16.6073	4	13.049	3	12.7602	3	9.09569	1	8.07484	2	7.86905	2	10.2983	1	157.782	48	NSK
Barn Swallow	Female	12.9751	3	11.7907	3	11.8274	4	8.57998	2	7.93873	2	7.79726	2	10.5828	1	165.316	51	NSK
Barn Swallow	Female	16.5139	3	13.9109	3	12.8855	2	9.03007	3	8.03369	2	8.15745	2	10.5201	1	157.653	51	NSK
Barn Swallow	Female	16.1881	5	13.1989	3	12.3341	4	8.99983	3	8.19956	2	7.49309	1	14.5356	1	160.629	48	NSK
Barn Swallow	Female	16.5587	3	12.7159	3	12.0735	2	8.78223	2	7.78747	1	9.85587	2	14.3093	1	165.711	54	NSK
Barn Swallow	Female	17.9573	5	14.4518	3	14.6651	3	10.5732	2	9.85423	3	8.133	2	15.4117	1	154.646	47	NSK
Barn Swallow	Female	16.0842	4	13.1058	3	12.087	2	9.03213	2	8.5671	3	9.10507	2	15.2445	1	184.143	54	NSK
Barn Swallow	Female	17.053	3	13.7324	4	13.8758	3	9.56133	3	9.02246	2	7.27898	3	14.2389	1	166.587	51	NSK
Barn Swallow	Female	14.8135	4	11.4727	5	11.1768	3	8.11606	2	7.62818	3	7.37699	1	11.1642	1	178.793	51	NSK
Barn Swallow	Female	14.2645	3	11.5151	2	10.9745	2	7.66489	2	7.55326	2	7.28319	2	20.0954	1	149.832	56	NSK
Barn Swallow	Female	14.8674	3	11.9765	4	11.2128	3	8.13699	2	7.52827	2	7.23283	3	14.5132	1	149.281	46	NSK
Barn Swallow	Female	13.8629	5	11.8662	3	10.7575	3	7.50689	3	7.28905	2	8.12613	3	11.8562	1	153.706	52	NSK
Barn Swallow	Female	17.5815	5	13.8954	4	13.2082	3	9.74764	2	9.04824	2	8.62801	3	12.5084	1	144.563	54	NSK
Barn Swallow	Female	18.1308	4	14.3884	4	13.8532	3	9.84215	2	9.46528	3	8.0295	1	11.0596	1	174.174	56	NSK
Barn Swallow	Female	15.9554	3	12.2574	3	12.2261	1	8.10427	2	7.92984	2	7.40995	2	18.3053	1	181.317	54	NSK
Barn Swallow	Female	16.0094	4	11.8113	3	12.1805	3	8.65796	2	7.71838	2	8.2832	2	11.0697	1	154.62	46	NSK
Barn Swallow	Female	17.8238	4	13.3829	4	13.2363	3	9.08497	2	9.1831	2	5.95286	2	10.2054	1	157.876	51	NSK
Barn Swallow	Female	15.6273	4	12.1549	3	13.6653	3	7.87152	2	8.33526	2	7.71859	3	9.50239	1	172.778	52	NSK
Barn Swallow	Female	16.5287	5	13.9732	3	12.1074	5	8.71662	3	8.60205	1	8.38322	2	12.279	1	161.159	52	NSK
Barn Swallow	Female	17.494	4	13.9511	3	13.4438	2	10.4841	2	9.30658	3	8.1894	3	13.6384	1	168.368	56	NSK
Barn Swallow	Female	16.6563	3	12.726	2	12.3879	2	9.24992	3	8.3289	2	6.91716	3	11.6013	1	178.854	53	NSK
Barn Swallow	Female	13.9579	5	11.8724	3	10.509	3	7.62565	2	7.25462	3	7.82233	2	10.6987	1	171.986	50	NSK
Barn Swallow	Female	15.8877	3	12.027	3	13.4681	3	8.2368	1	7.85592	1	8.63917	2	10.2008	1	147.162	53	NSK
Barn Swallow	Female	17.1217	3	14.2897	2	12.8197	2	9.62623	2	9.03157	2	8.46405	2	11.4885	1	153.209	47	NSK
Barn Swallow	Female	16.6074	5	13.4752	2	13.2348	4	9.40848	2	8.36646	2	8.10914	2	10.6474	1	171.808	48	NSK
Barn Swallow	Female	17.4672	5	12.9396	3	13.175	2	9.48177	2	9.24635	3	8.2804	2	12.0811	1	169.517	50	NSK
Barn Swallow	Female	16.4599	4	13.4929	4	11.8677	2	9.73785	3	8.53331	2	8.08286	1	9.79734	1	175.284	56	NSK
Barn Swallow	Female	15.0375	4	12.9627	1	12.8502	2	9.68605	2	8.35814	2	9.1649	1	8.86649	1	165.58	53	NSK
Barn Swallow	Female	22.6254	3	15.9204	2	13.6122	3	9.77497	2	8.82118	1	8.8027	2	9.335	1	163.84	47	NSK
Barn Swallow	Female	17.2178	4	14.7548	3	13.2103	4	9.5219	1	8.85125	2	8.4782	2	12.1169	1	179.772	46	NSK
Barn Swallow	Female	15.8659	4	13.3686	3	18.8356	5	9.07382	2	8.53924	3	9.04726	1	12.9331	1	175.567	49	NSK
Barn Swallow	Female	34.3048	4	21.6186	4	17.6379	3	11.7388	2	11.5313	2	9.19042	4	11.137	1	166.178	52	NSK
Barn Swallow	Female	23.4861	6	16.7665	4	18.4918	4	12.2322	4	11.338	3	11.2982	2	8.44104	1	217.168	55	NSK
Barn Swallow	Female	24.1187	4	18.5482	4	18.2717	4	12.2843	3	11.6027	2	11.9052	2	10.4863	1	202.574	63	NSK
Barn Swallow	Female	25.218	4	19.8858	5	18.3381	3	12.4635	2	13.54	2	9.64917	2	10.308	1	221.037	58	NSK
Barn Swallow	Female	24.3296	3	19.6573	1	25.9839	4	13.4283	2	14.3341	1	14.8088	2	10.617	1	224.511	57	NSK
Barn Swallow	Female	29.7869	5	28.0118	4	14.3609	2	17.324	1	18.1603	3	8.28814	3	10.0308	1	223.756	49	NSK
Barn Swallow	Female	17.8506	4	15.6608	3	24.9274	4	9.8134	4	9.8079	1	13.3957	2	13.001	1	275.456	56	NSK
Barn Swallow	Female	27.4108	5	22.7118	5	15.4948	4	13.3384	3	14.3425	3	9.24309	4	10.4695	1	188.308	57	NSK
Barn Swallow	Female	19.584	5	15.2607	6	17.9276	3	10.4243	4	9.16756	3	11.5144	1	12.6198	1	251.683	59	NSK
Barn Swallow	Female	22.7323	4	21.0929	2	16.0683	2	11.3917	3	11.6963	2	9.79423	2	11.9592	1	189.323	65	NSK
Barn Swallow	Female	19.1924	4	16.0749	4	24.1844	5	10.9456	3	10.8383	3	16.6628	2	11.4009	1	218.78	52	NSK
Barn Swallow	Female	19.3528	7	13.4786	5	11.7377	4	12.6261	5	9.06086	2	8.20944	2	12.4944	1	196.907	56	NSK
Barn Swallow	Female	16.9257	5	13.6941	4	13.1113	4	9.13902	3	9.96506	3	9.35925	3	11.4628	1	272.962	65	NSK
Barn Swallow	Female	17.2956	6	14.6297	4	16.2906	5	9.62825	3	11.1706	3	10.1666	2	12.0903	1	194.989	64	NSK
Barn Swallow	Female	20.6398	9	15.7787	5	12.2085	1	11.5564	4	9.34396	3	8.029	1	13.0424	1	184.742	68	NSK
Barn Swallow	Female	15.2007	4	12.9472	3	11.3118	4	8.33005	2	9.38792	4	8.6387	4	10.2998	1	173.495	56	NSK
Barn Swallow	Female	16.1533	6	12.966	6	12.2899	2	9.15774	5	11.0987	3	9.66601	2	9.42192	1	186.733	60	NSK
Barn Swallow	Female	22.1079	6	21.0399	8	12.5076	3	11.5851	3	9.28299	3	8.76318	3	10.6885	1	206.856	70	NSK
Barn Swallow	Female	16.1279	4	12.944	4	14.1122	3	9.12796	4	9.75564	2	9.92608	3	9.43363	1	161.853	51	NSK
Barn Swallow	Female	18.5877	5	15.0299	3	13.1133	3	10.1627	3	9.11479	2	8.28505	2	12.3891	1	173.463	69	NSK
Barn Swallow	Female	16.6137	5	13.0359	4	10.7867	3	9.30603	2	8.01902	2	7.8152	1	12.2135	1	209.966	65	NSK
Barn Swallow	Female	14.9686	4	11.6958	3	15.8006	6	8.12959	3	10.3302	3	9.77478	4	13.2713	1	178.89	56	NSK
Barn Swallow	Female	19.7238	7	15.9914	4	12.7895	3	10.9743	3	8.8472	2	8.048	2	11.8384	1	188.402	55	NSK
Barn Swallow	Female	16.5452	6	13.2438	2	12.9135	2	9.44313	2	7.59725	1	7.0905	1	12.8251	1	175.763	52	NSK
Barn Swallow	Female	14.5144	3	8.38977	1	10.4936	3	9.50377	2	10.2434	3	9.28491	2	12.7184	1	154.933	54	NSK
Barn Swallow	Female	14.4082	5	11.495	4	14.2468	4	7.54839	3	10.0348	3	8.23466	3	10.2415	1	198.185	64	NSK
Barn Swallow	Female	19.5922	5	15.8688	5	13.9671	4	10.1971	3	10.9852	3	10.691	2	11.5499	1	174.535	52	NSK
Barn Swallow	Female	19.6956	5	15.623	4	16.4736	4	10.3551	3	7.91704	2	6.67496	2	13.0572	1	172.776	50	NSK
Barn Swallow	Female	21.0808	3	16.5689	5	10.5756	3	11.895	4	7.57627	2	7.837	1	12.6827	1	146.017	52	NSK
Barn Swallow	Female	14.6731	4	12.1008	3	10.8493	2	7.91048	2	7.92539	2	8.6322	2	11.6855	1	194.797	61	NSK
Barn Swallow	Female	14.3623	3	11.0297	2	10.7344	3	7.78629	2	8.66844	2	10.2312	2	10.9704	1	191.393	59	NSK
Barn Swallow	Female	14.8991	4	11.575	3	13.2603	2	8.12556	3	10.1912	2	6.82982	2	11.3418	1	206.893	61	NSK
Barn Swallow	Female	18.1083	4	14.1111	3	14.7469	4	9.40446	3	7.58529	2	8.69887	2	11.4712	1	146.444	50	NSK
Barn Swallow	Female	18.4837	4	15.1563	4	10.6029	2	10.477	2	8.94737	2	8.88966	3	16.8158	1	147.117	51	NSK
Barn Swallow	Female	14.4225	4	11.3474	4	13.6681	5	7.628	2	10.1119	3	8.34198	3			151.665	54	NSK
Barn Swallow	Female	15.8472	6	13.4026	4	14.0222	5	9.4381	2	7.97908	3	9.90539	2			178.703	53	NSK
Barn Swallow	Female	18.3702	6	14.8693	4	12.0595	3	10.0476	4	11.0891	4	8.19542	2			190.11	58	NSK
Barn Swallow	Female	15.5725	5	12.1632	4	17.5881	3	8.48197	3	8.86615	2	7.09893	4			145.547	51	NSK
Barn Swallow	Female	20.4263	6	17.2719	4	12.9038	2	10.5001	2	9.05287	3	8.74306	1			171.636	61	NSK
Barn Swallow	Female	17.1681	3	14.3461	4	11.5122	4	8.41564	2	9.25012	3	11.0278	2			186.207	67	NSK
Barn Swallow	Female	17.4878	7	12.8961	5	14.3126	4	9.33719	4	11.4047	2	10.4684	3			156.981	60	NSK
Barn Swallow	Female	16.9389	6	13.8724	5	16.0291	5	9.45049	3	11.5533	3	8.49653	2			208.117	60	NSK
Barn Swallow	Female	23.3749	6	17.5096	4	14.6782	3	13.2195	2	9.80196	3	8.81088	2			169.465	52	NSK
Barn Swallow	Female	24.4212	6	14.3958	3	13.2313	3	11.3508	3	9.98609	3	8.92279	1			164.526	66	NSK
Barn Swallow	Female	17.7786	5	14.5206	3	14.0258	5	9.72855	3	9.6568	4	9.22612	3			176.119	62	NSK
Barn Swallow	Female	18.5855	5	15.0581	4	13.9997	2	9.63642	4	10.7255	3	8.3299	2			218.661	60	NSK
Barn Swallow	Female	15.0909	3	15.4538	6	15.6404	3	9.79641	2	9.0735	2	8.41484	3			215.723	61	NSK
Barn Swallow	Female	20.2826	7	13.0726	4	11.8491	3	11.47	3	9.33035	2	9.98288	2			186.128	58	NSK
Barn Swallow	Female	16.4115	4	14.3549	3	13.7739	3	8.77558	4	11.5072	4	10.4659	3			183.64	58	NSK
Barn Swallow	Female	17.3282	4	17.7305	5	17.8183	4	9.24649	3	11.3913	3	8.22614	3			186.549	52	NSK
Barn Swallow	Female	22.8807	6	17.4165	4	14.6873	3	12.9647	3	9.15502	3	9.3322	2			203.605	62	NSK
Barn Swallow	Female	24.5342	5	13.5058	4	11.6797	4	11.2686	3	10.3023	3	11.2071	2			173.045	55	NSK
Barn Swallow	Female	16.3768	6	15.9415	5	14.1423	4	9.04929	3	11.4911	2	8.65077	3			186.991	56	NSK
Barn Swallow	Female	19.6095	5	19.047	4	16.2478	5	10.2713	3	9.83127	3	7.26002	3			212.951	64	NSK
Barn Swallow	Female	23.3064	6	15.747	4	14.0428	4	13.4466	3	9.02022	3	9.21133	3			215.938	59	NSK
Barn Swallow	Female	19.588	5	12.7121	5	11.393	4	11.5397	3	9.79626	4	7.9828	2			175.854	62	NSK
Barn Swallow	Female	17.6144	7	14.7959	6	13.889	4	9.38735	4	8.60997	2	8.71352	2			197.744	61	NSK
Barn Swallow	Female	18.763	7	14.1339	4	13.5008	4	10.2267	4	8.6128	2	9.70695	3			222.62	62	NSK
Barn Swallow	Female	17.2733	4	14.262	3	13.3649	2	9.14793	3	9.90034	2	17.0785	6			195.672	58	NSK
Barn Swallow	Female	18.1071	4	20.0127	4	19.2947	3	9.42681	3	11.5409	2	10.5617	4			167.037	66	NSK
Barn Swallow	Female	26.2529	6	19.9602	4	19.0539	4	12.0615	3	12.1574	4	9.68044	3			191.15	70	NSK
Barn Swallow	Female	26.0733	7	16.1153	5	16.0344	5	11.6222	3	10.0762	3	10.8453	3			171.621	60	NSK
Barn Swallow	Female	20.2732	6	20.5379	5	19.2524	5	10.3998	2	11.5839	3	11.775	2			177.873	53	NSK
Barn Swallow	Female	25.3464	1	17.4269	5	12.9215	5	10.6844	3	13.6189	2	10.7681	2			245.692	66	NSK
Barn Swallow	Female	19.8906	4	16.1155	5	16.1182	5	11.7549	4	12.1683	3	9.22583	1			242.59	70	NSK
Barn Swallow	Female	20.3743	6	17.6305	3	17.4317	2	10.4144	2	10.6215	3	9.90288	2			212.297	63	NSK
Barn Swallow	Female	22.8875	5	22.1012	4	19.8108	3	11.2254	1	12.2129	3	10.0596	2			234.768	68	NSK
Barn Swallow	Female	27.3752	5	21.7206	4	22.2651	2	13.2434	3	10.7646	3	9.47947	4			222.953	77	NSK
Barn Swallow	Female	26.0182	4	16.5639	4	13.5423	3	12.1942	3	10.9206	4	10.6279	1			212.504	66	NSK
Barn Swallow	Female	20.2818	5	17.3099	4	17.1556	4	10.3224	3	12.2621	1	10.1573	3			226.93	56	NSK
Barn Swallow	Female	21.1388	5	18.0939	5	17.0222	4	11.0437	3	11.5703	4	8.29397	4			260.376	55	NSK
Barn Swallow	Female	21.6989	4	18.358	4	17.3505	4	10.7335	3	9.14471	4	10.0775	1			237.853	57	NSK
Barn Swallow	Female	24.6675	4	19.5259	3	21.0956	2	12.9562	2	12.0018	3	9.91816	2			214.399	65	NSK
Barn Swallow	Female	26.8668	5	16.5251	6	19.564	3	12.6947	3	11.1533	3	10.5855	1			230.858	63	NSK
Barn Swallow	Female	23.0356	6	13.6153	4	13.567	3	12.7471	3	11.9281	4	15.8676	3			215.564	61	NSK
Barn Swallow	Female	17.8732	7	16.4966	4	16.5534	5	9.98338	5	10.5663	2	9.65309	1			226.074	63	NSK
Barn Swallow	Female	19.9784	6	22.381	7	17.4068	4	10.3883	4	9.08704	2	9.70101	2			250.95	60	NSK
Barn Swallow	Female	24.4792	4	18.6	3	19.3244	2	11.7534	4	10.1506	4	9.23473	2			225.01	61	NSK
Barn Swallow	Female	25.5538	4	20.2244	5	19.323	4	11.4989	3	10.1263	2	9.27704	2			191.318	70	NSK
Barn Swallow	Female	25.7717	5	15.1377	5	14.7801	5	14.167	3	10.6387	2	10.1052	1			210.318	70	NSK
Barn Swallow	Female	18.35	5	17.3759	5	20.4075	5	13.9834	4	12.264	3	10.9188	3			226.46	67	NSK
Barn Swallow	Female	23.5367	5	17.0419	4	16.6806	3	11.2106	4	10.148	3	8.7007	1			229.319	60	NSK
Barn Swallow	Female	20.6107	5	14.0156	2	15.2437	1	11.3952	3	11.9808	2	9.27013	3			245.042	66	NSK
Barn Swallow	Female	20.5027	4	16.2281	4	16.1869	1	9.66332	1	15.6692	3	13.7565	2			210.34	64	NSK
Barn Swallow	Female	21.2978	2	18.8067	6	19.7467	3	10.902	3							207.389	64	NSK
Barn Swallow	Female	24.5424	4	16.0241	4	15.5753	3	12.1677	3							205.646	61	NSK
Barn Swallow	Female	21.0282	3	18.0862	4	22.4254	1	10.3101	4							202.218	47	NSK
Barn Swallow	Female	26.387	5	24.6982	2	24.0918	3	15.8955	3							215.613	49	NSK
Barn Swallow	Female	28.0208	2					17.327	4							229.357	67	NSK
																203.374	58	NSK
																240.795	55	NSK
																265.16	48	NSK
Barn Swallow	Male	29.5748	5	24.9119	5	24.1339	4	14.9783	4	16.3722	2	11.3971	3	18.5883	4	238.561	58	NSK
Barn Swallow	Male	24.9702	2	20.1682	6	23.6896	5	8.09901	1	11.4898	2	13.552	2	14.3035	4	190.648	61	NSK
Barn Swallow	Male	26.2208	6	20.8817	4	23.3077	4	17.4509	4	16.8933	3	11.4084	3	15.2019	4	222.205	56	NSK
Barn Swallow	Male	28.8798	7	20.403	6	17.0056	4	12.4745	4	11.1533	3	10.2145	3	17.7618	3	228.282	63	NSK
Barn Swallow	Male	29.8481	4	18.5479	4	16.9165	4	13.1871	3	11.4789	4	10.6257	2	16.503	3	206.662	65	NSK
Barn Swallow	Male	29.5782	4	21.2055	4	25.568	5	14.2034	2	11.3066	2	14.2469	4	15.6164	3	210.996	57	NSK
Barn Swallow	Male	29.0695	6	21.8544	4	16.9823	3	16.1672	2	11.2622	2	12.2788	3	12.1731	3	229.265	56	NSK
Barn Swallow	Male	27.9889	7	19.9444	5	19.3825	4	17.1331	3	12.2219	3	10.1932	3	16.2781	3	217.631	58	NSK
Barn Swallow	Male	26.3965	7	19.4387	2	17.8773	3	17.3423	3	14.8373	3	11.716	2	14.2989	3	224.739	63	NSK
Barn Swallow	Male	28.5594	6	21.2389	4	18.6904	4	16.3814	3	13.9456	4	13.8694	3	12.3972	3	223.558	56	NSK
Barn Swallow	Male	24.8197	3	18.2159	4	18.2544	4	12.6633	3	11.674	3	9.26731	3	17.0969	4	226.415	60	NSK
Barn Swallow	Male	24.9696	4	17.2035	4	16.94	4	17.1225	5	11.8479	3	12.8717	3	13.1326	3	209.142	57	NSK
Barn Swallow	Male	29.9168	6	18.3652	4	22.489	5	12.5764	2	12.4577	2	13.4601	3	19.699	5	211.473	61	NSK
Barn Swallow	Male	27.6592	5	19.9121	4	22.2788	4	11.4007	3	12.9125	2	12.2492	3	14.5906	4	222.075	59	NSK
Barn Swallow	Male	29.0166	4	21.5111	4	22.3227	4	11.8471	4	20.065	5	11.1575	3	18.7036	2	213.922	59	NSK
Barn Swallow	Male	24.0494	5	17.284	3	17.8622	3	12.6919	3	10.0553	2	10.6132	4	12.5357	3	225.391	60	NSK
Barn Swallow	Male	26.1061	5	20.736	4	21.1394	3	14.6325	3	12.8729	3	10.6486	2	15.7944	3	193.95	57	NSK
Barn Swallow	Male	32.1374	5	21.6646	5	23.1839	3	18.4849	6	16.1498	3	14.9835	3	13.5765	3	208.207	54	NSK
Barn Swallow	Male	23.4643	5	20.4106	4	18.2531	4	20.7088	4	11.6411	2	12.2029	3	14.5045	2	242.672	65	NSK
Barn Swallow	Male	28.9098	4	17.4284	3	20.5756	6	13.9554	4	12.3963	2	13.0018	2	17.8691	4	217.918	59	NSK
Barn Swallow	Male	26.9306	4	19.7962	4	17.8935	5	13.9436	4	14.7	3	11.9099	4	16.9451	4	215.071	57	NSK
Barn Swallow	Male	28.8333	4	19.4266	5	18.1724	5	13.8716	3	12.8419	3	10.0043	3	16.8186	3	215.3	59	NSK
Barn Swallow	Male	25.8095	6	20.635	3	21.2845	4	14.5071	3	11.8074	3	12.1844	2	17.0926	3	215.07	63	NSK
Barn Swallow	Male	21.682	3	28.9409	3	22.2469	4	15.4648	2	17.7379	4	19.2846	3	15.9911	4	217.873	60	NSK
Barn Swallow	Male	27.2217	4	26.7604	5	24.5099	5	25.7757	4	15.0416	3	15.1537	3	24.1199	4	235.801	53	NSK
Barn Swallow	Male	30.3564	4	20.4238	5	19.8674	3	13.4488	2	16.7882	3	11.765	2	15.9438	4	278.02	64	NSK
Barn Swallow	Male	33.1353	6	22.7819	5	22.8412	3	17.9235	2	15.1664	2	12.4169	1	15.6435	3	227.545	53	NSK
Barn Swallow	Male	22.1046	4	19.6508	5	22.0828	5	13.0798	4	13.2737	4	9.90599	3	16.0863	4	244.435	57	NSK
Barn Swallow	Male	25.6142	2	17.3871	2	29.0837	5	13.0399	3	12.3659	3	10.1744	2	16.3326	3	206.872	65	NSK
Barn Swallow	Male	25.3489	5	25.239	4	23.6788	5	18.7987	4	11.0559	3	12.7913	2	12.4889	3	227.989	54	NSK
Barn Swallow	Male	24.1567	5	18.5761	4	17.4891	4	13.847	2	11.1952	3	11.975	3	16.365	2	226.842	61	NSK
Barn Swallow	Male	27.8327	6	19.6338	5	22.8014	5	16.9873	6	12.5499	3	11.9342	2	15.1403	4	202.826	57	NSK
Barn Swallow	Male	27.1698	4	23.6494	4	19.2501	3	13.7344	1	13.3903	4	11.0106	2	12.8377	3	233.834	65	NSK
Barn Swallow	Male	26.3553	5	18.2234	4	21.0005	4	12.4311	3	11.5451	2	11.0361	2	16.0005	5	211.644	54	NSK
Barn Swallow	Male	26.59	6	19.9393	5	21.6327	2	13.1497	3	12.1573	3	10.2492	3	18.6945	2	218.781	57	NSK
Barn Swallow	Male	21.5824	4	16.3528	3	17.6302	3	13.6707	3	11.5798	3	9.01143	2	10.4586	4	217.619	60	NSK
Barn Swallow	Male	21.7858	5	15.5265	4	10.7342	2	11.5426	3	9.96976	3	13.49	3	14.1335	3	191.152	55	NSK
Barn Swallow	Male	24.56	5	20.5594	3	16.7174	3	14.026	4	15.1605	3	11.3762	3	13.1311	4	189.675	55	NSK
Barn Swallow	Male	21.9281	3	20.1674	4	17.9227	3	15.6712	2	12.1252	1	10.2872	3	12.6337	2	211.843	58	NSK
Barn Swallow	Male	21.3704	4	16.5041	2	16.3998	3	9.90335	2	9.52364	1	9.757	2	14.0311	2	206.326	52	NSK
Barn Swallow	Male	19.0149	3	15.707	1	15.5934	1	13.0198	2	10.3295	2	9.39222	2	10.5081	2	178.807	48	NSK
Barn Swallow	Male	21.5509	3	16.8817	2	16.6145	3	12.4577	1	11.1616	2	9.35326	2	12.2741	2	174.74	44	NSK
Barn Swallow	Male	21.1177	2	20.4153	4	10.2149	2	9.85438	2	19.3205	2	9.34815	2	14.3056	2	187.802	46	NSK
Barn Swallow	Male	19.5153	4	16.1996	3	15.5132	3	13.2535	2	10.1528	1	8.78731	1	9.67906	2	185.9	48	NSK
Barn Swallow	Male	20.4664	2	16.1098	2	16.0505	3	11.1706	2	11.4201	2	10.0178	2	13.7211	2	174.965	47	NSK
Barn Swallow	Male	24.8912	3	18.8589	4	19.6022	2	14.5169	2	11.0073	2	10.6652	2	14.3578	3	181.527	46	NSK
Barn Swallow	Male	23.2641	3	19.0061	3	19.5555	3	10.8475	2	11.617	2	10.1169	2	13.9528	1	198.728	47	NSK
Barn Swallow	Male	23.7386	3	17.6635	3	16.5005	2	12.6885	2	11.2836	1	10.563	2	13.302	2	196.854	46	NSK
Barn Swallow	Male	23.4437	3	18.345	3	17.6705	2	14.813	2	12.175	2	9.64229	1	12.9644	2	196.991	43	NSK
Barn Swallow	Male	22.6851	3	20.4911	1	17.4262	2	20.8152	2	11.3668	2	10.7648	2	12.9566	2	196.937	44	NSK
Barn Swallow	Male	20.5286	3	15.6171	3	16.2712	3	10.7286	3	10.6235	2	9.31077	2	13.8525	1	212.809	45	NSK
Barn Swallow	Male	28.0581	3	20.8857	4	23.0563	1	15.1624	2	15.2349	2	11.5288	2	17.8644	2	177.038	48	NSK
Barn Swallow	Male	23.1419	3	16.8486	3	18.5872	3	11.9904	2	10.7974	2	10.2796	2	13.8643	3	232.947	47	NSK
Barn Swallow	Male	27.5767	3	22.305	2	21.0749	2	14.6795	2	15.7874	2	13.0761	1	19.605	2	194.513	47	NSK
Barn Swallow	Male	30.808	3	21.8344	1	22.4221	1	14.0626	2	12.3855	2	11.6938	2	16.773	2	233.384	45	NSK
Barn Swallow	Male	24.1329	3	19.6591	3	18.4274	1	14.1373	2	10.7616	2	11.2473	2	15.3882	3	241.584	42	NSK
Barn Swallow	Male	22.0674	4	17.3604	3	15.7899	2	11.6882	2	12.0347	2	9.89857	2	14.8953	3	205.356	46	NSK
Barn Swallow	Male	29.6462	4	21.4532	3	20.7412	2	18.4371	1	13.9697	2	12.8766	1	13.1528	1	191.72	48	NSK
Barn Swallow	Male	27.644	3	21.0064	4	23.0742	1	17.7515	2	15.9904	2	11.7228	2	14.9943	2	239.864	45	NSK
Barn Swallow	Male	24.6046	4	19.2457	3	19.0562	2	12.7597	2	13.5275	2	10.5448	3	14.733	3	242.781	48	NSK
Barn Swallow	Male	25.5931	4	18.1426	3	18.076	3	11.6314	2	10.9627	1	9.19167	2	13.8206	2	202.082	48	NSK
Barn Swallow	Male	16.1718	3	16.1216	2	15.2817	3	12.0592	2	9.071	1	9.63673	2	10.8629	2	189.347	47	NSK
Barn Swallow	Male	25.9511	3	19.327	3	18.143	2	13.584	1	12.3375	2	11.7224	2	17.0141	2	176.674	47	NSK
Barn Swallow	Male	26.8758	3	21.8151	3	27.5113	4	13.302	2	14.3844	2	12.6582	2	18.6387	3	218.201	46	NSK
Barn Swallow	Male	22.8313	3	17.9889	3	17.3167	2	14.7047	3	11.4484	1	10.1046	2	12.5207	2	235.834	49	NSK
Barn Swallow	Male	23.3499	3	16.7106	3	18.4502	2	11.5139	2	10.9785	2	10.3446	2	14.1718	3	194.844	47	NSK
Barn Swallow	Male	20.6449	5	16.5674	3	16.1223	3	11.2866	2	10.232	2	9.55026	2	13.1905	3	193.075	47	NSK
Barn Swallow	Male	24.221	4	19.2978	4	20.2066	2	9.97248	2	11.382	2	11.8985	2	14.6283	2	177.476	52	NSK
Barn Swallow	Male	29.0328	4	21.1924	3	19.7933	1	14.6485	2	12.4369	1	12.8914	2	18.2639	2	199.814	50	NSK
Barn Swallow	Male	36.3791	4	25.6562	3	27.7181	3	19.9806	2	16.6338	1	15.6838	2	16.87	2	227.538	47	NSK
Barn Swallow	Male	27.8914	3	25.1831	4	23.9255	2	12.1413	2	13.3449	2	11.9324	1	17.5336	2	281.576	48	NSK
Barn Swallow	Male	20.3886	3	16.0547	3	16.8848	2	10.8065	1	11.5265	2	9.68988	2	13.6692	2	228.197	47	NSK
Barn Swallow	Male	24.1167	3	20.2005	3	18.6868	2	14.4806	2	10.8492	2	11.1965	2	15.4433	3	182.083	46	NSK
Barn Swallow	Male	20.6062	4	17.578	3	15.3434	2	10.6919	2	10.1639	2	9.48567	2	13.3236	2	210.032	47	NSK
Barn Swallow	Male	22.9114	4	17.0743	3	18.2206	2	12.5021	2	10.3831	2	10.3142	2	14.4546	1	182.496	48	NSK
Barn Swallow	Male	21.9403	4	15.1435	4	18.5766	3	11.8647	2	10.8647	2	9.88334	2	14.4294	2	197.31	49	NSK
Barn Swallow	Male	23.0489	4	22.4348	4	16.9005	1	10.6489	3	6.38568	2	18.1507	3	13.6468	2	192.77	50	NSK
Barn Swallow	Male	24.9289	4	17.6812	3	20.8028	2	11.5172	2	11.664	2	10.6391	3	15.0926	2	193.944	50	NSK
Barn Swallow	Male	21.8532	3	18.1779	3	18.405	2	11.4993	2	11.6145	2	9.99887	2	13.0545	2	199.774	49	NSK
Barn Swallow	Male	21.3653	4	16.6605	3	20.5375	2	13.1298	2	12.4967	2	9.13337	2	11.4585	2	190.325	47	NSK
Barn Swallow	Male	16.9247	3	17.742	2	16.3373	3	12.2836	2	11.9426	1	10.141	2	15.3134	2	190.269	48	NSK
Barn Swallow	Male	27.3094	3	21.5778	4	20.8695	2	17.7347	2	12.719	2	11.6217	2	14.0202	1	189.81	46	NSK
Barn Swallow	Male	25.5687	4	18.138	3	16.2236	2	13.8324	1	20.4385	2	13.1995	2	14.9726	3	235.988	49	NSK
Barn Swallow	Male	26.329	4	19.8025	2	16.9191	2	15.0808	2	10.5369	2	9.40714	1	13.0109	2	214.363	47	NSK
Barn Swallow	Male	20.6723	4	19.4647	3	18.397	4	14.1194	2	11.9448	2	12.1796	2	15.217	2	196.855	46	NSK
Barn Swallow	Male	30.6922	1	28.3746	4	28.1875	3	16.2709	3	16.6783	2	14.3699	2	20.5231	2	195.043	51	NSK
Barn Swallow	Male	24.1162	3	17.4759	2	17.8212	3	13.2075	2	11.2446	2	13.2663	2	15.4194	2	263.883	48	NSK
Barn Swallow	Male	29.9935	3	22.2751	1	25.3002	2	13.721	2	11.7231	2	12.7128	2	18.7113	2	207.945	48	NSK
Barn Swallow	Male	29.0347	3	22.7662	3	21.364	3	13.0076	2	13.3424	2	11.1016	3	18.5349	2	240.428	47	NSK
Barn Swallow	Male	22.3186	4	15.5848	3	16.4517	3	13.6223	2	10.2878	2	10.1195	1	10.7269	2	225.157	49	NSK
Barn Swallow	Male	23.5063	4	16.5456	3	19.6168	2	12.8693	2	12.0738	2	12.2842	3	14.3937	1	188.312	48	NSK
Barn Swallow	Male	30.5981	3	26.5073	2	22.7035	2	15.7376	2	15.8266	2	15.7516	1	19.3212	2	206.484	51	NSK
Barn Swallow	Male	33.1214	2	23.7076	3	26.503	2	21.0584	2	16.0761	2	16.0648	1	18.5391	2	254.749	46	NSK
Barn Swallow	Male	30.636	3	26.5751	2	22.3521	2	15.8185	1	16.0078	2	15.7858	1	19.3338	2	274.747	45	NSK
Barn Swallow	Male	30.3368	4	28.1047	2	25.9071	4	17.4936	3	15.9182	2	14.0327	2	20.1423	2	255.284	43	NSK
Barn Swallow	Male	27.5545	3	24.0054	5	23.1727	4	15.8947	1	14.3778	2	16.6229	2	18.048	2	270.564	50	NSK
Barn Swallow	Male	27.5074	2	19.5598	3	20.7158	2	13.2891	2	13.4701	3	11.6359	3	14.7935	2	242.442	51	NSK
Barn Swallow	Male	23.0999	4	19.1975	2	16.9488	3	10.9656	2	11.0712	2	9.14445	2	14.0322	2	219.047	48	NSK
Barn Swallow	Male	23.4707	3	19.3149	4	17.6275	4	11.9799	2	11.7142	2	10.2752	2	13.7205	2	195.694	47	NSK
Barn Swallow	Male	29.1715	3	23.8187	4	23.0837	4	14.5026	2	15.946	2	13.448	2	16.8844	2	201.537	51	NSK
Barn Swallow	Male	32.7679	2	27.521	3	24.062	2	13.8863	2	14.6329	2	14.9373	1	20.2588	2	245.977	51	NSK
Barn Swallow	Male	24.079	3	19.4651	3	21.0086	2	13.6796	2	11.0442	2	11.1492	2	16.6538	2	263.697	45	NSK
Barn Swallow	Male	24.4627	4	19.6278	3	17.5218	2	13.6426	2	12.1977	2	11.1558	2	12.4959	2	211.864	48	NSK
Barn Swallow	Male	30.0605	4	25.1315	4	26.4372	3	17.5631	2	16.6087	3	14.2769	3	20.2055	4	202.73	48	NSK
Barn Swallow	Male	29.4268	4	23.3778	2	22.0184	3	16.7652	2	14.3585	2	16.4917	3	17.4313	2	265.928	53	NSK
Barn Swallow	Male	32.139	2	28.5209	2	25.7194	3	17.135	1	16.6001	2	19.349	1	18.4856	2	256.921	51	NSK
Barn Swallow	Male	34.2969	3	30.0908	3	27.9008	3	16.9842	3	19.6207	2	14.8989	1	27.1611	2	272.17	44	NSK
Barn Swallow	Male	26.196	3	19.0766	3	17.3726	2	12.196	2	11.1757	2	11.7602	1	15.7246	2	291.604	48	NSK
Barn Swallow	Male	30.0904	2	27.002	1	32.523	5	24.8992	3	16.511	2	13.8526	3	17.3583	2	207.125	47	NSK
Barn Swallow	Male	29.1371	4	22.3594	3	25.2791	2	13.959	2	13.8402	2	13.6675	2	18.9812	2	287.047	50	NSK
Barn Swallow	Male	29.4763	5	22.0447	2	25.7161	2	14.6667	2	15.0614	2	13.0374	2	20.7673	2	246.194	49	NSK
Barn Swallow	Male	32.361	4	22.4236	2	32.7391	2	14.3721	3	14.269	2	14.0815	1	17.5751	2	246.52	50	NSK
Barn Swallow	Male	25.7682	4	20.639	2	22.4929	2	12.4118	2	13.0324	2	11.4974	2	17.3455	2	252.961	48	NSK
Barn Swallow	Male	33.1324	2	24.4088	3	24.4718	2	19.0549	2	17.3087	2	16.2583	2	15.0948	2	220.299	48	NSK
Barn Swallow	Male	26.4531	4	23.5943	2	21.2373	4	14.6971	2	15.7382	2	13.2958	3	17.565	3	265.934	48	NSK
Barn Swallow	Male	33.4391	3	27.6808	3	23.8724	2	15.6274	2	17.9963	2	15.152	2	24.3158	1	241.277	51	NSK
Barn Swallow	Male	29.3735	4	27.3493	3	25.7798	1	15.5974	2	18.5562	1	14.723	2	20.1136	2	272.278	50	NSK
Barn Swallow	Male	35.1626	4	27.2988	2	27.0832	3	15.8154	2	17.5213	1	15.5476	2	22.2366	2	267.499	46	NSK
Barn Swallow	Male	28.9165	4	24.158	2	28.2297	3	13.3482	2	14.2305	2	13.9583	2	22.086	3	277.763	49	NSK
Barn Swallow	Male	33.8181	4	24.024	1	28.8675	3	20.5066	2	19.061	2	16.3232	1	16.9357	2	254.798	50	NSK
Barn Swallow	Male	33.5904	3	25.7859	4	26.6165	2	17.9825	2	17.2858	2	14.3134	2	18.3597	2	278.555	46	NSK
Barn Swallow	Male	25.5605	2	21.7613	3	18.9113	1	23.6959	3	13.4979	2	13.1532	1	19.4494	2	269.088	49	NSK
Barn Swallow	Male	35.1471	4	29.9524	2	25.4213	2	21.8991	2	17.6347	3	15.2309	3	21.6709	2	240.852	45	NSK
Barn Swallow	Male	34.2262	2	25.5814	3	26.6007	2	16.4264	2	18.0604	1	16.1498	1	23.2322	2	293.497	49	NSK
Barn Swallow	Male	36.1963	3	27.4952	3	28.9568	3	18.2028	2	17.3055	2	19.9363	3	21.2186	2	284.606	45	NSK
Barn Swallow	Male	29.8898	4	29.736	2	29.5449	2	20.4061	2	16.675	2	16.482	3	17.3129	2	294.339	50	NSK
Barn Swallow	Male	33.7975	3	24.4252	3	24.4278	3	23.3432	4	19.4809	2	14.2195	2	14.5168	2	282.492	48	NSK
Barn Swallow	Male	34.5112	5	28.5576	2	15.2513	2	21.8066	3	10.4631	1	17.4133	3	18.4091	4	277.539	51	NSK
Barn Swallow	Male	33.4992	2	24.4056	3	22.2711	2	17.0749	2	14.0743	1	15.6429	1	21.289	2	269.172	51	NSK
Barn Swallow	Male	36.4271	3	41.9016	3	20.3444	2	17.8494	2	21.4996	2	17.196	1	24.2629	3	261.678	45	NSK
Barn Swallow	Male	34.1217	1	26.7583	5	30.9119	2	20.0412	3	16.1602	2	14.7594	2	15.8492	3	305.406	47	NSK
Barn Swallow	Male	39.9905	2	28.8837	3	30.1603	4	25.0207	2	19.1605	2	17.6405	2	18.1497	2	273.859	48	NSK
Barn Swallow	Male	29.6664	2	23.6885	2	22.3649	3	13.6973	2	15.0286	2	12.3794	2	16.131	3	321.068	48	NSK
Barn Swallow	Male	35.3322	3	30.0987	2	31.3012	2	17.3351	2	17.7505	2	14.9112	3	27.7623	3	241.032	45	NSK
Barn Swallow	Male	35.1182	4	29.7221	1	29.0621	2	23.2732	2	14.8167	3	18.6116	4	16.0793	2	297.735	49	NSK
Barn Swallow	Male	42.9928	2	23.0325	3	25.6864	3	15.9183	2	15.9235	2	14.2252	2	21.8016	3	292.112	50	NSK
Barn Swallow	Male	36.7788	4	17.4867	2	30.2382	3	33.8993	3	15.7079	2	16.8612	2	26.9512	1	289.198	47	NSK
Barn Swallow	Male	43.0967	4	38.539	3	33.5391	2	20.7457	1	20.6442	1	20.8105	4	25.2803	3	301.667	50	NSK
Barn Swallow	Male	34.1534	3	28.2654	2	25.1903	3	16.05	2	18.3114	2	21.5521	2	20.461	2	351.326	48	NSK
Barn Swallow	Male	20.9319	4	17.6853	3	17.2891	3	15.1764	2	10.7191	2	10.8446	3	11.2426	2	283.523	47	NSK
Barn Swallow	Male	22.5237	4	18.5079	3	16.9278	2	13.0192	2	9.39932	2	9.34741	2	13.1722	2	192.99	51	NSK
Barn Swallow	Male	21.1463	3	17.5645	2	16.948	3	13.3502	3	16.7075	2	10.5715	2	11.2246	2	181.963	50	NSK
Barn Swallow	Male	22.8293	2	16.155	2	18.3071	3	12.4763	2	10.527	2	8.60027	2	11.7221	2	196.364	50	NSK
Barn Swallow	Male	20.974	4	17.1101	4	15.7838	2	10.6294	2	10.5294	2	8.96602	2	12.9144	1	185.592	46	NSK
Barn Swallow	Male	21.8546	4	15.3885	3	15.7307	4	13.6596	2	4.97997	1	9.47818	2	11.3599	2	182.137	50	NSK
Barn Swallow	Male	20.4612	4	13.5667	2	16.0267	2	10.5595	2	8.66252	3	9.12518	2	13.6196	3	168.042	49	NSK
Barn Swallow	Male	29.6073	4	20.5738	2	23.5155	3	15.0307	2	16.7379	2	13.2189	2	19.7608	1	167.453	48	NSK
Barn Swallow	Male	24.5714	3	15.3132	3	15.5978	4	12.3912	2	9.61074	2	8.97357	1	13.6148	2	245.674	48	NSK
Barn Swallow	Male	25.6743	5	18.8742	2	20.0062	4	13.2646	3	10.8628	1	10.3073	1	15.9754	4	184.808	49	NSK
Barn Swallow	Male	22.923	2	17.8572	3	17.6282	2	11.5113	2	5.97265	1	8.88248	1	13.4898	2	200.818	50	NSK
Barn Swallow	Male	20.357	4	15.2167	3	14.6157	2	11.6361	2	9.93418	2	9.38476	1	14.9544	2	180.944	43	NSK
Barn Swallow	Male	20.7426	4	15.2909	3	17.625	2	11.2002	2	10.1036	2	10.1694	2	11.9391	2	186.986	49	NSK
Barn Swallow	Male	19.1278	3	15.8436	3	15.4747	2	11.125	2	10.2167	2	9.2416	2	13.7852	2	187.092	48	NSK
Barn Swallow	Male	19.5808	4	14.99	3	14.3683	3	12.8987	2	10.5025	2	10.0428	1	10.6672	2	180.509	47	NSK
Barn Swallow	Male	20.2706	4	17.3385	4	14.6452	3	10.391	2	10.2648	2	9.11075	2	14.2629	2	182.568	49	NSK
Barn Swallow	Male	27.9495	3	20.1048	3	30.0165	3	14.1678	2	12.6711	2	12.7494	2	17.8189	2	174.517	50	NSK
Barn Swallow	Male	20.5974	4	15.576	3	17.4818	2	11.0498	2	10.13	2	10.2635	2	14.1664	2	243.537	50	NSK
Barn Swallow	Male	21.4337	4	15.137	3	14.4291	3	9.89134	1	10.6187	2	9.7706	2	13.2709	2	184.23	48	NSK
Barn Swallow	Male	22.444	3	16.8383	3	14.1697	3	9.9853	2	9.16615	2	8.42101	2	13.1344	2	171.507	47	NSK
Barn Swallow	Male	19.9093	4	14.9529	4	15.6634	2	13.7164	2	9.7515	2	9.34897	2	10.9674	2	170.623	49	NSK
Barn Swallow	Male	22.6598	1	16.3727	2	18.3794	3	10.7611	2	10.4919	2	9.73886	2	13.1231	1	179.786	51	NSK
Barn Swallow	Male	19.2788	3	16.4148	2	15.646	1	12.8563	2	10.0186	2	8.98728	1	9.80996	2	184.402	44	NSK
Barn Swallow	Male	26.091	4	21.3492	3	21.1421	3	17.5275	2	13.3825	2	12.2175	2	16.4515	3	182.137	45	NSK
Barn Swallow	Male	19.5887	2	18.8499	4	15.397	3	13.597	2	11.22	3	8.69122	2	13.4976	3	229.487	50	NSK
Barn Swallow	Male	23.6715	4	19.5555	3	15.1696	3	10.6434	2	10.0488	1	9.37327	2	14.3052	2	194.461	49	NSK
Barn Swallow	Male	26.0001	4	20.6351	3	13.2191	2	18.1382	2	21.8534	2	11.911	2	14.8749	2	192.738	48	NSK
Barn Swallow	Male	25.9612	4	20.5329	2	13.0945	2	14.8046	2	21.5211	2	11.9645	2	17.9775	2	235.929	49	NSK
Barn Swallow	Male	23.0791	3	19.6372	4	17.7609	2	11.7781	2	12.7826	2	10.5021	2	13.5909	2	231.357	48	NSK
Barn Swallow	Male	19.497	3	14.8428	2	12.4292	2	13.3709	2	11.6803	2	9.26752	2	11.3264	2	191.65	48	NSK
Barn Swallow	Male	21.3042	4	14.9015	2	14.5406	2	10.5334	2	9.70867	2	9.19677	2	12.3349	2	182.63	47	NSK
Barn Swallow	Male	21.0294	3	16.3243	3	18.5891	2	11.8624	2	10.0816	2	9.15848	2	12.8895	2	173.936	47	NSK
Barn Swallow	Male	17.3962	3	30.8674	2	18.0161	3	15.1339	2	6.5014	1	15.1768	4	11.2609	2	186.337	47	NSK
Barn Swallow	Male	29.2067	3	22.1635	3	23.0697	1	21.0888	2	14.1131	2	16.1065	1	14.9244	3	197.674	48	NSK
Barn Swallow	Male	22.798	4	18.7563	3	17.2121	2	13.0323	2	9.36819	2	9.42979	2	12.6735	2	255.668	46	NSK
Barn Swallow	Male	21.1114	3	17.6389	2	17.1904	3	13.4169	3	11.3215	2	9.86915	2	11.5492	2	186.757	50	NSK
Barn Swallow	Male	22.1279	3	18.0882	3	15.325	3	11.7301	3	9.97907	2	9.91816	3	15.823	3	187.972	48	NSK
Barn Swallow	Male	21.3385	4	17.5734	3	17.4709	3	15.3452	2	10.6894	2	10.7703	3	11.2895	2	191.486	51	NSK
Barn Swallow	Male	19.8019	3	14.8292	3	24.9267	1	13.8618	2	10.6051	2	10.8975	2	11.1227	2	197.948	51	NSK
Barn Swallow	Male	25.8101	4	20.5646	2	20.8311	2	15.0634	2	14.4109	2	11.4572	2	17.3065	2	192.158	46	NSK
Barn Swallow	Male	23.4661	3	15.8098	3	17.3076	2	11.5644	2	10.8513	2	10.502	2	14.8138	2	224.333	47	NSK
Barn Swallow	Male	26.3163	3	19.8582	3	18.3624	3	14.414	2	7.29222	1	10.5558	1	15.8974	3	194.96	47	NSK
Barn Swallow	Male	27.2598	4	21.3078	3	25.5269	2	20.8274	2	18.6579	2	12.584	2	16.82	2	204.647	47	NSK
Barn Swallow	Male	26.2776	3	19.8545	3	24.2936	4	15.8062	2	13.4775	1	12.5599	2	17.6738	3	243.924	51	NSK
Barn Swallow	Male	28.7787	4	18.6156	2	17.2431	2	10.9662	2	12.8783	2	9.26991	2	15.5502	3	235.374	49	NSK
Barn Swallow	Male	18.7568	3	18.1464	2	14.7604	2	10.1879	2	9.92122	2	8.89128	2	12.285	2	199.704	48	NSK
Barn Swallow	Male	27.6462	3	20.4476	2	20.8904	3	14.5849	2	12.3973	2	13.2267	2	17.5689	2	180.208	47	NSK
Barn Swallow	Male	21.279	2	17.8877	3	15.9833	2	11.2823	3	13.588	2	10.5773	1	13.831	2	203.429	46	NSK
Barn Swallow	Male	21.5821	3	20.3006	3	19.2447	2	11.0468	2	11.8293	2	10.7502	2	15.3454	2	204.573	47	NSK
Barn Swallow	Male	23.5969	3	16.7107	2	20.0158	2	12.945	2	11.6665	2	11.9362	2	16.9189	2	212.37	46	NSK
Barn Swallow	Male	23.9409	3	18.7976	2	20.8427	2	11.2333	2	10.5753	2	11.932	2	15.6705	2	210.602	46	NSK
Barn Swallow	Male	25.1479	3	20.8584	4	16.4736	3	11.149	2	11.8903	2	9.98316	2	17.2771	1	206.387	49	NSK
Barn Swallow	Male	19.7677	3	17.3975	2	16.9218	2	15.6254	1	11.2654	2	10.7449	2	14.5756	2	190.591	47	NSK
Barn Swallow	Male	24.9465	3	19.7723	2	18.4834	2	10.7923	1	12.0435	1	11.6217	1	16.4081	2	214.679	45	NSK
Barn Swallow	Male	22.598	3	20.993	1	19.9176	2	13.0212	1	10.7527	1	10.6499	3	14.207	2	210.842	46	NSK
Barn Swallow	Male	23.9603	2	17.1065	2	20.8602	3	12.0857	2	12.6466	1	10.7402	2	18.2167	2	212.828	45	NSK
Barn Swallow	Male	23.289	4	19.41	3	19.0878	2	11.4933	2	10.1052	2	9.79841	2	15.5872	2	208.518	47	NSK
Barn Swallow	Male	21.459	3	14.8855	2	15.2201	2	11.8776	2	11.2883	2	10.1946	2	14.4251	2	190.595	46	NSK
Barn Swallow	Male	22.8858	4	16.7267	3	11.3252	2	11.4786	2	11.9951	2	9.95533	2	14.5928	2	195.916	49	NSK
Barn Swallow	Male	23.9331	3	17.9566	3	16.6873	2	12.6847	2	11.4285	3	8.76716	2	17.4022	2	206.651	47	NSK
Barn Swallow	Male	23.6252	2	18.9613	3	18.1072	1	10.0949	1	9.9511	2	9.34292	1	16.645	2	199.355	46	NSK
Barn Swallow	Male	25.0711	3	18.7067	3	16.9001	1	11.6846	2	10.1131	1	8.57557	1	12.2873	2	208.922	46	NSK
Barn Swallow	Male	20.2332	3	15.9108	2	18.61	2	12.3509	2	11.242	2	11.3194	1	14.1052	2	178.705	42	NSK
Barn Swallow	Male	23.0316	3	19.5746	2	15.3907	1	13.8161	2	11.255	2	10.285	2	13.7513	3	205.48	45	NSK
Barn Swallow	Male	20.589	3	19.5733	2	17.0871	2	11.8678	2	11.1848	2	10.5475	2	15.3696	2	204.63	49	NSK
Barn Swallow	Male	23.3378	3	20.2859	2	19.7927	4	11.4689	2	9.56459	2	10.0627	2	15.766	2	206.898	44	NSK
Barn Swallow	Male	25.2472	4	18.84	3	19.9507	1	11.431	2	10.5046	2	11.4624	2	13.6608	2	208.821	48	NSK
Barn Swallow	Male	19.8366	3	15.1059	3	19.9214	2	13.6082	2	10.0327	2	9.79193	1	17.1454	1	182.513	48	NSK
Barn Swallow	Male	24.8858	3	20.788	4	15.2244	3	12.4581	2	9.93376	2	8.87949	2	14.7264	3	206.756	49	NSK
Barn Swallow	Male	22.3473	3	18.6406	3	16.1493	3	10.4783	2	11.3768	2	8.70803	2	13.7756	2	197.227	48	NSK
Barn Swallow	Male	23.1652	3	19.318	2	18.92	2	11.0876	2	12.0591	2	11.1282	2	13.293	2	195.688	46	NSK
Barn Swallow	Male	21.5992	3	17.572	3	18.2669	3	11.7244	2	10.2388	2	7.70798	1	14.4028	2	190.476	48	NSK
Barn Swallow	Male	27.1227	4	19.239	3	20.5926	3	13.9894	2	12.9925	2	9.493	2	17.5178	2	210.387	50	NSK
Barn Swallow	Male	20.9083	3	17.5576	2	17.5049	3	13.1581	1	13.0279	2	11.8055	2	14.3753	2	191.955	45	NSK
Barn Swallow	Male	22.1766	2	17.2431	2	18.3434	2	12.6484	2	14.9599	2	9.44029	2	18.4088	3	204.942	45	NSK
Barn Swallow	Male	24.9725	4	18.5486	2	15.4003	2	13.8117	2	11.466	2	14.3056	2	14.2055	2	227.158	47	NSK
Barn Swallow	Male	24.2886	3	17.9091	3	20.418	2	11.5437	2	14.1793	2	10.7143	1	11.8924	2	205.103	47	NSK
Barn Swallow	Male	26.3183	3	20.2082	2	20.8816	2	9.8261	2	13.7314	2	11.5424	2	14.7329	2	236.764	49	NSK
Barn Swallow	Male	20.077	2	14.901	3	22.6257	2	12.304	2	11.7633	2	11.354	2	14.0416	2	192.398	45	NSK
Barn Swallow	Male	20.8207	3	19.9357	1	18.501	3	11.9388	2	13.0966	2	11.1445	1	16.3052	2	215.247	48	NSK
Barn Swallow	Male	22.9507	3	19.0355	2	21.3872	2	12.0129	2	12.7746	2	11.3478	1	12.8799	1	207.699	46	NSK
Barn Swallow	Male	30.4987	3	17.7397	3	17.1668	2	11.9335	2	11.2716	2	10.4343	2	14.734	2	216.351	48	NSK
Barn Swallow	Male	22.8043	3	19.9274	3	19.0191	2	12.8482	2	9.22428	2	12.2864	2	15.7517	2	223.189	46	NSK
Barn Swallow	Male	25.1546	4	22.6227	2	18.1912	2	15.0106	1	5.98442	1	10.9855	2	14.2838	2	209.209	46	NSK
Barn Swallow	Male	22.4664	3	19.5221	3	28.5722	4	11.485	2	8.84788	1	8.81806	2	14.248	2	213.745	48	NSK
Barn Swallow	Male	18.8745	4	19.4483	3	18.6262	2	9.57253	2	12.857	1	10.1768	2	18.1483	3	223.192	49	NSK
Barn Swallow	Male	22.7435	4	18.2843	3	21.237	3	9.55754	2	13.7972	2	11.9491	2	16.4322	3	205.688	48	NSK
Barn Swallow	Male	25.8317	3	14.8106	3	19.8705	2	13.6392	2	9.53199	2	12.6672	2	16.2021	2	179.777	49	NSK
Barn Swallow	Male	25.0677	3	14.5366	2	14.4535	2	12.875	2	12.6854	2	9.68563	1	17.3123	2	178.308	47	NSK
Barn Swallow	Male	25.045	3	20.3608	3	12.2991	2	12.9539	2	11.1107	1	10.0127	2	13.9601	2	223.794	49	NSK
Barn Swallow	Male	22.2386	3	17.5607	3	21.5646	3	10.8498	2	11.0742	2	11.5917	2	13.68	2	212.433	45	NSK
Barn Swallow	Male	26.8789	3	20.7873	3	17.7214	2	10.8342	2	11.4939	2	10.1983	2	14.6928	2	215.276	46	NSK
Barn Swallow	Male	22.9236	3	17.8884	2	20.222	2	10.6483	2	7.5519	1	10.5138	2	14.9196	2	196.832	47	NSK
Barn Swallow	Male	22.5912	3	22.4545	3	20.0537	3	11.9819	2	11.3272	2	10.6508	2	15.996	2	216.273	49	NSK
Barn Swallow	Male	27.4267	2	19.2878	2	19.5769	3	12.7579	2	11.9491	2	10.37	1	11.971	2	194.235	45	NSK
Barn Swallow	Male	22.9837	3	20.7316	2	16.8233	2	9.73479	2	11.205	1	11.754	1	15.9089	2	198.953	46	NSK
Barn Swallow	Male	24.9794	3	18.4284	3	16.9178	2	11.8852	2	9.57152	1	9.76659	2	17.7482	2	210.447	47	NSK
Barn Swallow	Male	25.6691	2	18.0011	3	19.5226	3	13.2328	2	11.9298	2	9.92712	2	14.9438	2	198.783	45	NSK
Barn Swallow	Male	21.0498	3	18.4628	3	18.3426	2	11.315	2	8.91902	1	9.40025	2	15.6592	2	206.952	46	NSK
Barn Swallow	Male	23.6312	3	19.4071	3	17.1052	2	12.1579	2	12.4834	1	11.4709	3	17.1331	2	209.965	46	NSK
Barn Swallow	Male	27.5724	3	17.67	3	17.9267	2	11.3758	2	13.3417	2	12.0324	2	16.3072	2	196.147	46	NSK
Barn Swallow	Male	26.1625	3	19.396	2	18.4909	2	13.4988	2	11.3772	2	12.3224	2	16.5689	2	206.274	45	NSK
Barn Swallow	Male	24.78	2	21.5704	3	19.5134	2	13.2374	2	9.16001	2	10.1032	2	14.5087	2	214.491	48	NSK
Barn Swallow	Male	24.857	3	20.3332	3	18.5245	2	12.1936	2	12.5846	2	9.55999	2	14.6628	2	219.572	48	NSK
Barn Swallow	Male	23.7618	3	18.0215	3	19.7751	3	11.7975	2	11.9677	1	12.0012	2	16.2031	2	215.074	45	NSK
Barn Swallow	Male	23.5173	3	22.2442	3	17.3949	2	11.6839	2	10.8918	2	10.6835	2	13.2038	2	204.89	47	NSK
Barn Swallow	Male	20.5431	3	17.6495	3	17.072	2	12.3503	2	9.83107	2	9.63601	2	14.0587	2	202.68	48	NSK
Barn Swallow	Male	21.7662	3	17.6473	2	17.1033	3	13.1489	2	10.7648	2	11.6807	2	13.5292	2	204.433	46	NSK
Barn Swallow	Male	23.8557	2	19.9529	3	16.7885	2	10.3843	2	10.999	2	10.6652	2	13.3921	2	197.132	47	NSK
Barn Swallow	Male	20.5198	3	19.2775	3	17.8935	2	11.1314	2	12.5191	2	11.9845	2	14.4835	2	204.148	46	NSK
Barn Swallow	Male	24.9762	3	17.0037	2	18.085	2	13.3797	2	10.1893	2	9.26088	2	14.3322	2	208.558	45	NSK
Barn Swallow	Male	22.3281	2	17.703	3	21.5148	2	12.806	2	10.4194	2	11.3274	2	16.5772	2	196.158	48	NSK
Barn Swallow	Male	24.4522	3	20.0695	1	19.6196	2	12.0519	1	13.0302	2	10.619	3	14.6472	1	224.349	46	NSK
Barn Swallow	Male	21.1913	3	18.8837	2	19.734	3	10.0586	1	10.9821	2	10.7433	1	14.4731	2	205.293	45	NSK
Barn Swallow	Male	22.5379	3	18.9795	3	20.6621	2	12.5087	2	10.803	2	11.3348	2	15.6646	2	207.591	47	NSK
Barn Swallow	Male	21.5298	3	17.2908	2	17.7334	2	12.0613	2	12.5226	2	9.42009	3	14.5743	2	184.775	46	NSK
Barn Swallow	Male	23.4342	3	19.3108	3	15.741	2	12.6023	2	10.6626	2	10.7117	2	16.9639	2	201.65	47	NSK
Barn Swallow	Male	25.0037	3	17.9813	3	17.8727	2	14.0003	2	9.54415	2	11.1005	2	16.3607	1	205.541	47	NSK
Barn Swallow	Male	20.0836	3	19.6476	2	17.6452	2	12.1329	2	11.2282	2	11.6505	2	13.9429	2	207.242	47	NSK
Barn Swallow	Male	23.4273	3	16.1869	3	20.1451	2	11.2919	1	16.2981	2	10.9571	2	14.259	2	206.921	48	NSK
Barn Swallow	Male	18.9894	4	17.2464	1	15.6663	2	11.0218	2	11.7789	2	10.6354	1	15.3105	2	199.748	44	NSK
Barn Swallow	Male	19.7002	3	19.6668	2	16.0313	2	13.0024	2	12.5576	2	12.3176	2	15.2715	2	196.298	48	NSK
Barn Swallow	Male	23.7929	3	17.6527	3	18.619	3	13.6236	2	11.6393	2	9.93212	1	15.7442	2	189.255	49	NSK
Barn Swallow	Male	29.5028	3	18.0199	2	16.1044	2	12.7146	2	11.9351	2	8.89288	2	13.9555	2	200.785	47	NSK
Barn Swallow	Male	22.157	3	20.8759	2	18.96	4	10.3795	2	12.1261	1	10.7692	2	15.6852	2	223.361	46	NSK
Barn Swallow	Male	22.0959	3	19.2407	3	18.6547	1	14.4021	2	12.8888	1	11.7269	2	14.4145	2	211.723	45	NSK
Barn Swallow	Male	22.8709	3	18.8889	2	19.3843	2	13.5716	2	10.7078	2	10.0457	2	19.6255	2	206.959	45	NSK
Barn Swallow	Male	21.3542	3	15.9791	2	17.1905	2	11.7716	2	17.0463	1	14.6707	2	14.5082	2	191.383	47	NSK
Barn Swallow	Male	23.8073	2	19.5704	2	18.216	3	14.0331	2	12.7278	2	12.8946	2	18.2109	2	211.879	47	NSK
Barn Swallow	Male	20.2321	3	19.046	3	18.2074	3	19.3961	2	9.72915	2	9.85222	2	19.453	2	201.887	46	NSK
Barn Swallow	Male	32.1268	2	23.8642	3	13.2683	2	11.6123	2	11.5913	1	12.8556	2	15.9421	2	226.64	46	NSK
Barn Swallow	Male	28.4283	3	18.5519	2	19.7195	2	12.4745	2	10.9315	2			17.8852	2	193.815	46	NSK
Barn Swallow	Male	19.0615	2	26.7575	2	16.7039	1			13.4632	2			15.3178	2	243.23	47	NSK
Barn Swallow	Male	24.336	3	22.0922	2	18.479	3							16.7543	2	243.809	47	NSK
Barn Swallow	Male	17.68	3	15.194	3	24.5023	3							12.988	2	187.808	47	NSK
Barn Swallow	Male	14.0497	2	21.9956	2	18.2626	2							17.3667	2	224.17	45	NSK
Pale Martin	Female	18.3327	2	14.5857	2	8.27186	1	10.3269	2	8.22961	2	8.11021	1	12.5019	1	175.618	40	NSK
Pale Martin	Female	21.6547	2	16.4821	2	14.8467	2	10.6574	1	10.7571	2	9.78095	1	9.15702	1	213.727	39	NSK
Pale Martin	Female	17.4086	2	13.4773	2	13.1549	2	9.02192	2	8.98477	2	8.81886	1	16.1417	1	192.262	44	NSK
Pale Martin	Female	14.8117	2	12.629	3	11.6581	2	8.96825	2	8.3856	2	7.93217	2	7.58822	1	177.583	45	NSK
Pale Martin	Female	16.0566	2	15.2837	1	12.1999	1	8.57173	2	8.37917	1	7.84148	2	13.8138	1	183.304	40	NSK
Pale Martin	Female	17.9434	2	14.3228	2	14.5519	1	9.75165	2	8.99068	1	8.11418		9.12238	1	199.546	42	NSK
Pale Martin	Female	14.7546	2	12.409	2	12.1968	1	7.30498	1	7.99528	2	7.77295	2	10.5841	1	169.227	42	NSK
Pale Martin	Female	17.7611	2	13.4622	2	12.4423	2	8.84824	3	8.85088	2	8.26918	2	7.46157	1	183.307	46	NSK
Pale Martin	Female	13.2863	2	13.266	2	13.2272	1	8.64664	2	8.43965	2	8.61316	2	9.08712	1	178.577	45	NSK
Pale Martin	Female	21.252	2	16.4959	2	15.861	1	11.5881	2	10.0573	2	9.71044	2	13.1645	1	209.578	43	NSK
Pale Martin	Female	16.9465	1	14.056	3	15.043	1	9.24967	2	8.65067	2	8.05183	2	13.7184	1	189.16	44	NSK
Pale Martin	Female	16.0198	2	12.7522	2	11.9212	2	8.84457	2	8.29534	2	8.15515	3	10.4194	1	172.742	48	NSK
Pale Martin	Female	15.2883	3	13.0305	3	10.9982	2	5.63784	1	8.465	2	7.58656	3	12.7947	1	176.581	49	NSK
Pale Martin	Female	15.272	3	12.7956	2	11.367	3	8.79919	3	8.39585	2	8.21269	1	10.9173	1	176.685	53	NSK
Pale Martin	Female	14.9797	3	12.1738	3	11.4197	2	8.07696	2	7.45944	1	9.50175	2	12.7272	1	153.911	43	NSK
Pale Martin	Female	15.0118	2	12.5902	1	11.8092	2	8.97132	2	8.30352	2	7.2605	2	13.7945	1	175.931	42	NSK
Pale Martin	Female	16.9471	1	13.2272	1	14.1558	1	9.77381	2	9.12008	1	7.45071	2	14.8823	1	191.54	39	NSK
Pale Martin	Female	14.261	3	11.7747	2	11.8211	1	8.17368	2	7.87137	2	7.63073	2	10.6676	1	167.97	46	NSK
Pale Martin	Female	18.1143	2	12.8036	2	10.3575	1	8.35303	2	7.86628	2	7.02438	2	8.63593	1	165.229	45	NSK
Pale Martin	Female	15.3013	1	12.3795	1	12.1534	2	8.32952	2	7.77056	1	7.95167	3	9.37201	1	162.045	41	NSK
Pale Martin	Female	12.2898	2	10.7233	2	10.2087	2	7.5815	2	7.45138	1	9.3062	1	8.42218	1	156.763	46	NSK
Pale Martin	Female	15.2305	4	12.8842	3	9.15387	2	8.74242	2	8.17434	3	6.95018	2	10.2595	1	172.367	51	NSK
Pale Martin	Female	17.0614	2	13.8206	1	14.3369	1	9.90547	2	8.78681	2	8.63166	2	8.5203	1	188.682	42	NSK
Pale Martin	Female	14.0935	2	11.856	3	11.2274	2	7.86369	2	7.55705	2	7.63045	2	7.92154	1	160.488	46	NSK
Pale Martin	Female	17.482	3	14.087	2	13.7739	1	10.2731	2	9.55056	2	8.73532	1	8.54752	1	192.284	44	NSK
Pale Martin	Female	14.4232	2	13.4786	3	12.2753	2	9.21235	2	7.5576	2	8.57978	2	9.77773	1	167.652	46	NSK
Pale Martin	Female	15.8192	2	13.385	2	12.1694	2	9.68933	2	8.90275	1	7.87337	2	12.9055	1	185.085	44	NSK
Pale Martin	Female	16.9733	2	15.7753	2	13.2649	2	8.55348	2	9.2869	2	8.20774	1	9.25473	1	188.908	44	NSK
Pale Martin	Female	15.2185	3	13.3498	2	12.7786	1	8.96821	1	7.20722	1	7.72976	2	8.04134	1	166.626	45	NSK
Pale Martin	Female	16.1437	3	13.4813	3	12.3876	2	11.756	2	8.57852	2	7.40534	2	7.35595	1	177.821	45	NSK
Pale Martin	Female	16.9188	3	13.5117	2	12.3149	1	8.25219	2	8.44056	2	8.10508	3	9.71982	1	185.112	44	NSK
Pale Martin	Female	14.0833	3	12.2872	1	10.6701	2	9.07084	2	7.81546	2	7.12543	1	8.46168	1	165.414	45	NSK
Pale Martin	Female	16.4706	2	13.6397	4	12.6394	3	8.28564	2	8.78858	2	8.38834	3	10.5347	1	182.633	51	NSK
Pale Martin	Female	14.5559	2	11.7944	3	11.3192	2	8.9822	2	7.99317	2	7.14705	1	9.59847	1	171.912	45	NSK
Pale Martin	Female	16.9388	2	14.1952	3	12.703	2	8.73637	2	9.31297	1	8.40053	2	11.723	1	188.297	45	NSK
Pale Martin	Female	14.1743	4	12.0329	2	10.3197	2	9.39725	2	7.57875	2	8.14416	1	9.06096	1	172.058	48	NSK
Pale Martin	Female	16.4056	3	14.2466	3	12.216	3	8.82176	2	9.51306	2	8.03739	3	10.177	1	185.054	49	NSK
Pale Martin	Female	15.9484	3	12.9853	3	13.8916	2	8.84227	2	8.49134	2	6.73998	1	10.2571	1	178.393	46	NSK
Pale Martin	Female	16.0783	4	12.5839	3	11.8525	2	9.39073	2	8.11833	2	8.77559	2	11.5477	1	174.164	51	NSK
Pale Martin	Female	16.494	4	13.2133	3	13.3961	3	9.24125	2	8.1102	3	8.03	2	8.05562	1	177.527	51	NSK
Pale Martin	Female	18.9129	2	14.1825	2	15.0508	1	8.93584	2	9.24509	2	8.37484	2	7.62924	1	193.203	45	NSK
Pale Martin	Female	17.3811	3	14.477	2	13.7249	2	8.4227	2	8.57181	2	11.9884	2	13.0262	1	185.962	48	NSK
Pale Martin	Female	16.6692	3	14.3373	1	12.048	2	8.3362	2	8.41208	2	7.55942	2	9.95955	1	180.475	46	NSK
Pale Martin	Female	17.5053	3	12.8622	1	12.5023	3	8.10809	2	8.34111	1	6.81845	2	12.033	1	187.369	47	NSK
Pale Martin	Female	16.3226	2	11.9313	1	12.4325	1	8.69408	2	8.36369	2	7.66523	1	9.05563	1	169.581	42	NSK
Pale Martin	Female	14.6219	4	11.072	3	10.4767	2	8.50827	2	7.34014	2	6.56527	1	9.18965	1	160.149	40	NSK
Pale Martin	Female	12.9433	1	12.0627	3	11.0833	2	8.35626	3	7.59596	2	7.58299	2	7.87374	1	161.317	50	NSK
Pale Martin	Female	13.8548	3	11.58	3	10.5164	3	8.63897	2	8.2503	2	7.75543	2	8.50514	1	178.396	44	NSK
Pale Martin	Female	16.0989	4	13.3444	3	12.09	3	7.60738	2	8.49698	2	6.42867	2	24.9294	1	151.308	47	NSK
Pale Martin	Female	13.5453	2	13.4426	1	9.68742	1	7.91638	2	6.79974	2	6.80572	2	10.6383	1	182.774	55	NSK
Pale Martin	Female	13.5215	3	10.7355	3	10.3522	2	8.63614	2	7.19492	2	7.30027	2	10.905	1	176.523	44	NSK
Pale Martin	Female	13.524	3	11.0716	3	10.8131	2	7.53125	2	7.63278	2	6.7095	1	9.62849	1	147.07	50	NSK
Pale Martin	Female	15.7269	4	12.4209	3	11.7301	4	7.32314	2	6.83127	2	6.46275	1	15.2336	1	157.779	47	NSK
Pale Martin	Female	12.9039	2	10.041	1	9.23955	2	8.16873	2	7.11913	2	8.19597	1	9.12223	1	188.789	53	NSK
Pale Martin	Female	13.0261	4	10.3677	3	9.54495	2	8.65153	2	6.99451	2	7.24752	1	8.56342	1	149.803	43	NSK
Pale Martin	Female	13.4152	3	10.1987	2	9.84652	3	8.16937	2	7.66368	2	7.41616	1	14.9381	1	156.989	45	NSK
Pale Martin	Female	14.078	4	11.5854	3	11.6037	4	7.42164	2	7.44552	1	6.44493	2	8.57383	1	158.252	47	NSK
Pale Martin	Female	15.6184	2	12.9697	2	11.3598	2	8.08369	3	6.79984	2	6.02482	1	10.4173	1	161.14	49	NSK
Pale Martin	Female	13.9714	4	12.0551	3	10.0059	2	7.76554	2	7.06675	2	7.04941	2	7.81884	1	165.744	43	NSK
Pale Martin	Female	13.2632	3	10.7076	3	10.3981	3	6.77023	2	6.77958	1	7.96204	2	17.659	1	148.904	50	NSK
Pale Martin	Female	12.7426	3	10.569	2	10.0854	2	8.50515	2	5.75877	2	7.72205	2	6.59745	1	159.709	50	NSK
Pale Martin	Female	11.3192	2	9.07478	2	8.03292	2	9.36545	3	7.12142	3	8.2707	2	8.45078	1	155.956	44	NSK
Pale Martin	Female	13.6964	3	10.979	3	10.2648	2	8.46898	2	8.14191	1	7.87475	2	8.86815	1	135.952	47	NSK
Pale Martin	Female	15.4686	4	12.9651	3	12.0416	3	9.55105	2	7.74197	2	7.69376	2	8.05275	1	156.716	48	NSK
Pale Martin	Female	14.6053	3	12.0073	2	12.4726	3	9.02118	2	8.20943	2	7.13989	1	8.63433	1	185.404	49	NSK
Pale Martin	Female	16.5559	4	13.5088	1	12.19	3	9.48672	2	8.10199	2	7.87726	2	12.4209	1	169.532	48	NSK
Pale Martin	Female	16.4824	5	12.3661	3	12.0898	2	8.21149	2	8.07929	2	8.44171	2	7.54098	1	195.167	47	NSK
Pale Martin	Female	15.9468	3	13.0174	2	12.3347	1	9.27704	2	7.19421	2	8.8518	2	7.7172	1	182.888	48	NSK
Pale Martin	Female	13.059	2	10.5427	2	9.92553	2	9.86898	2	8.41386	2	6.46567	2	8.06981	1	192.978	45	NSK
Pale Martin	Female	15.8305	4	12.6934	3	12.1194	3	9.80408	2	8.27671	2	6.14175	1	11.392	1	159.61	44	NSK
Pale Martin	Female	15.9105	4	13.1409	4	13.0401	3	8.07858	1	9.16725	2	8.24602	1	7.56454	1	188.632	49	NSK
Pale Martin	Female	17.6236	3	14.357	2	12.7829	4	7.32595	2	6.72401	2	8.05279	3	8.19122	1	187.526	50	NSK
Pale Martin	Female	13.6021	3	10.4036	3	9.63859	3	8.20524	2	6.50201	2	8.72906	2	7.78845	1	202.191	49	NSK
Pale Martin	Female	12.6454	3	10.7298	3	9.94743	1	8.23763	2	8.22327	2	7.04152	3	15.2831	1	157.372	48	NSK
Pale Martin	Female	17.0104	3	12.7859	3	13.5991	2	9.47526	3	7.36317	2	7.3682	2	7.66993	1	138.68	46	NSK
Pale Martin	Female	13.8628	3	10.8078	1	10.1353	2	9.61321	2	8.43085	3	6.80631	2	9.87476	1	193.995	49	NSK
Pale Martin	Female	16.4401	4	12.9348	4	11.5999	3	8.40457	3	8.88225	2	7.45481	1	13.8117	1	160.926	42	NSK
Pale Martin	Female	19.1691	5	14.6776	3	14.3818	3	8.60346	2	7.0778	2	6.65268	1	7.07381	1	187.44	58	NSK
Pale Martin	Female	16.5822	3	11.6562	3	11.0802	2	7.51349	2	7.88592	2	7.48896	2	9.41251	1	201.614	52	NSK
Pale Martin	Female	14.806	4	12.2532	3	11.3352	3	7.8418	2	6.96006	2	7.23892	1	9.48906	1	165.605	52	NSK
Pale Martin	Female	13.2439	4	10.438	4	10.0248	2	7.91228	1	7.36023	2	6.96192	1	8.6821	1	184.026	51	NSK
Pale Martin	Female	14.1905	2	13.095	2	11.1912	2	9.01958	2	6.75534	2	7.83999	2	6.77149	1	149.785	51	NSK
Pale Martin	Female	13.6338	2	10.7222	2	10.4591	1	8.78491	2	7.31	2	7.97251	2	9.32625	1	154.689	42	NSK
Pale Martin	Female	15.0239	3	12.1214	3	11.6044	3	7.85778	2	7.76564	2	8.89569	3	10.8076	1	105.659	42	NSK
Pale Martin	Female	14.1872	3	11.7257	2	10.4144	1	8.5882	2	6.75118	2	6.61854	3	9.11335	1	169.074	50	NSK
Pale Martin	Female	13.0414	3	10.7172	2	10.0098	2	9.30751	2	7.66329	2	7.60078	1	7.24619	1	170.866	45	NSK
Pale Martin	Female	15.1276	5	12.3405	4	11.748	2	10.3188	2	8.24841	2	8.73293	2	9.17134	1	153.139	46	NSK
Pale Martin	Female	18.7611	3	12.7792	4	13.3451	2	8.24407	2	9.12457	3	7.92683	1	7.51844	1	172.741	51	NSK
Pale Martin	Female	17.3761	4	14.0968	3	14.2608	3	8.36979	2	7.19416	2	6.51332	2	12.2701	1	182.758	49	NSK
Pale Martin	Female	14.1772	3	11.3732	4	10.4363	2	9.98885	2	7.16251	2	8.44341	2	8.62048	1	199.951	55	NSK
Pale Martin	Female	14.8442	4	12.4085	3	10.9281	2	9.79216	2	8.56958	2	6.98179	2			165.455	48	NSK
Pale Martin	Female	17.3978	2	14.3577	2	13.2534	1	7.73928	2	8.25354	2	6.54872	2			168.376	48	NSK
Pale Martin	Female	17.7434	2	14.2636	3	12.4898	2	10.1003	2	7.18047	2	7.66452	3			190.18	46	NSK
Pale Martin	Female	12.9616	2	11.1183	3	11.0983	3	7.80533	2	9.09188	2	7.91387	2			187.765	45	NSK
Pale Martin	Female	18.2311	5	15.4969	3	14.2787	3	7.14108	2	7.65596	1	7.20602	3			151.413	49	NSK
Pale Martin	Female	13.8498	3	11.2662	3	10.2403	2	8.40838	2	6.38029	2	9.13139	2			204.961	52	NSK
Pale Martin	Female	13.5544	5	10.5855	3	9.65191	3	9.39488	2	7.88991	2	5.47072	1			149.295	48	NSK
Pale Martin	Female	14.8395	3	12.1989	4	11.8044	3	8.15964	2	8.31534	2	7.40579	2			146.639	51	NSK
Pale Martin	Female	18.596	3	12.6663	2	12.0961	1	10.4047	2	11.9778	3	8.10124	2			160.831	48	NSK
Pale Martin	Female	14.5927	3	12.7695	3	13.4845	2	6.00878	2	9.25551	2	5.58194	1			197.232	42	NSK
Pale Martin	Female	19.7117	4	15.7679	3	14.2393	2	8.02987	2	5.46395	2	4.5048	1			153.91	50	NSK
Pale Martin	Female	10.3172	2	8.55432	2	7.87852	2	9.03488	1	7.76834	2	8.22344	2			226.858	53	NSK
Pale Martin	Female	13.9056	2	11.4	2	14.6814	2	7.35815	2	8.15239	1	6.37406	1			121.829	44	NSK
Pale Martin	Female	16.6996	3	13.9596	2	9.5039	2	7.8128	2	9.36575		5.591	3			144.736	42	NSK
Pale Martin	Female	11.8912	2	10.1461	1	9.57577	2	10.3617	2	6.53318	2	7.08874	3			190.663	44	NSK
Pale Martin	Female	12.9971	1	10.3443	2	15.9132	2	7.47381	2	8.36521	2	7.11264	2			143.55	40	NSK
Pale Martin	Female	18.8824	5	14.4971	3	11.9246	2	6.25877	3	6.94472	3	9.3447	2			140.677	44	NSK
Pale Martin	Female	12.7315	3	10.6945	3	8.32854	2	7.81266	2	6.91029	2	6.41618	2			192.995	49	NSK
Pale Martin	Female	11.1493	4	9.04945	3	10.3336	3	7.90805	2	10.6857	2	6.80493	2			145.492	46	NSK
Pale Martin	Female	13.3569	5	10.4671	4	10.867	2	10.2667	4	6.24563	1	6.36951	2			133.138	46	NSK
Pale Martin	Female	13.6525	3	11.3903	1	12.9536	2	7.45668	2	7.04794	2	11.0746	2			152.237	55	NSK
Pale Martin	Female	18.4988	4	15.4741	2	8.89433	2	7.91364	2	6.63142	2	6.66754	2			138.531	44	NSK
Pale Martin	Female	12.4879	3	9.16775	2	11.1388	1	6.95695	2	11.3963	2	7.99451	2			200.077	46	NSK
Pale Martin	Female	14.0295	1	13.1894	2	8.63381	3	12.9618	2	7.07349	2	6.11998	1			138.314	45	NSK
Pale Martin	Female	13.2602	4	9.97772	3	17.2409	2	7.61737	2	8.37578	1	8.7286	2			168.811	42	NSK
Pale Martin	Female	26.8029	4	22.996	2	9.51286	3	9.30593	2	4.95038	1	6.04802	3			120.412	52	NSK
Pale Martin	Female	12.8722	2	10.0842	2	12.3187	1	7.28875	2	8.76889	2	7.11624	2			249.573	45	NSK
Pale Martin	Female	15.7456	3	13.3207	2	9.16855	2	10.073	2	6.34105	2	7.53372	2			141.744	47	NSK
Pale Martin	Female	11.7549	2	9.56731	2	13.5788	2	6.65101	2	7.26997	2	7.31002				186.157	46	NSK
Pale Martin	Female	18.202	3	13.9908	2	8.30669	3	8.53682	2	7.46582	2	6.40599	3			142.45	42	NSK
Pale Martin	Female	10.6631	4	9.27229	4	11.1928	3	8.09095	2	8.00496	2	6.55407	2			202.032	47	NSK
Pale Martin	Female	14.4147	3	11.4817	3	10.929	1	8.51813	2	6.59691	2	6.95166	2			129.347	52	NSK
Pale Martin	Female	15.9664	3	12.1567	3	10.9639	1	7.40455	2	6.85322	2	5.63319	2			161.766	51	NSK
Pale Martin	Female	14.1271	2	11.9035	2	10.9406	2	7.38021	2	7.11464	2	5.56526	2			157.74	45	NSK
Pale Martin	Female	13.9747	4	10.6394	5	6.87239	2	8.20039	2	5.585	2	7.22632	1			167.707	44	NSK
Pale Martin	Female	10.5611	3	9.98137	2	10.5594	2	6.05719	2	5.65554	2	8.05262	1			166.874	49	NSK
Pale Martin	Female	10.9965	1	10.934	3	8.03367	1	5.85112	2	7.35221	2	6.82669	2			141.818	48	NSK
Pale Martin	Female	10.8182	3	8.95908	3	7.94177	2	7.89647	3	7.8308	2	8.48642	2			159.903	46	NSK
Pale Martin	Female	10.1029	3	8.40965	2	9.52095	2	9.13817	2	6.60641	2	7.61203	2			134.505	40	NSK
Pale Martin	Female	14.1593	3	11.2563	2	11.2582	3	7.84339	2	8.50233	2	7.38706	2			118.435	45	NSK
Pale Martin	Female	15.452	3	12.6624	2	10.2526	2	9.94922	2	7.53286	2	8.07198	2			152.464	49	NSK
Pale Martin	Female	13.6026	3	10.6235	2	12.9732	2	8.39869	2	7.52717	2	7.2027	2			185.775	46	NSK
Pale Martin	Female	17.163	3	13.7167	2	11.383	2	8.23385	2	8.26193	2	6.88191	1			147.478	45	NSK
Pale Martin	Female	15.5547	3	12.2671	3	10.3527	1	8.53492	2	6.81525	2	6.62188	1			192.007	49	NSK
Pale Martin	Female	15.0301	3	12.5063	3	12.6707	2	7.4133	2	7.84538	2	6.35832	2			169.942	45	NSK
Pale Martin	Female	17.1649	3	13.0827	3	9.29013	3	7.29283	2	6.89442	1	5.62537	2			155.935	47	NSK
Pale Martin	Female	13.2442	4	10.0975	3	9.09989	2	7.82575	2	6.38288	1	7.45118	3			195.355	47	NSK
Pale Martin	Female	13.1958	4	11.4884	2	9.74772	3	7.26724	2	5.78376	2	7.38817	2			142.427	50	NSK
Pale Martin	Female	12.5919	2	9.78767	3	9.11343	3	6.51434	2	7.30503	2	7.48158	2			147.26	45	NSK
Pale Martin	Female	11.99	3	10.7277	2	8.73564	2	8.51316	2	7.54789	2	7.12069	2			149.005	49	NSK
Pale Martin	Female	10.7222	2	9.28489	2	11.3978	3	8.19603	2	7.46906	2	7.2368	2			149.738	49	NSK
Pale Martin	Female	14.2971	4	11.9924	3	11.4541	3	8.16681	2	6.88178	1	6.89657	2			132.935	42	NSK
Pale Martin	Female	14.3702	4	12.1024	3	11.4839	3	8.07117	2	7.78792	2	6.60129	3			158.602	54	NSK
Pale Martin	Female	13.4866	2	12.5397	2	10.5027	1	7.9016	1			6.65789	2			165.298	47	NSK
Pale Martin	Female	14.3938	3	10.8398	2	10.0122	2	8.36296	2			6.62256	2			172.282	48	NSK
Pale Martin	Male	30.302	3	17.9034	3	16.6246	3	13.717	2	10.0626	2	12.9119	2	18.4922	2	238.252	50	Tomsk
Pale Martin	Male	17.2823	4	14.2226	2	15.0953	2	10.2259	2	8.5111	2	8.72763	2	11.6964	2	198.853	51	Tomsk
Pale Martin	Male	33.5453	3	25.1931	3	21.9457	2	16.6504	2	10.8186	1	9.97075	2	18.2378	2	277.648	50	Tomsk
Pale Martin	Male	18.6903	4	15.3608	3	14.1579	3	10.5484	2	9.16031	2	9.04754	2	13.1336	2	218.364	53	Tomsk
Pale Martin	Male	28.4915	3	19.4671	2	20.2603	2	13.7345	2	12.28	2	9.82982	2	19.1189	2	266.481	49	Tomsk
Pale Martin	Male	18.5678	2	15.9694	2	12.4964	2	12.9762	2	8.29894	2	8.48572	1	11.1252	2	190.059	47	Tomsk
Pale Martin	Male	19.7298	4	16.6783	2	16.4231	4	10.8251	2	10.3888	2	10.7815	1	13.2984	3	212.121	53	Tomsk
Pale Martin	Male	18.9428	4	25.8096	2	19.3872	3	10.8091	3	12.005	2	9.57732	2	14.6944	2	235.8	55	Tomsk
Pale Martin	Male	34.9273	3	14.5304	3	19.8852	3	10.1529	2	9.35917	2	10.8921	2	17.5486	2	270.788	50	Tomsk
Pale Martin	Male	20.8452	4	13.5543	2	17.4224	2	12.4804	2	8.18526	1	8.90737	2	12.5032	3	228.116	53	Tomsk
Pale Martin	Male	16.7244	3	15.3191	3	13.1922	2	9.90549	2	9.88125	2	7.88132	2	11.7617	2	186.967	47	Tomsk
Pale Martin	Male	19.1927	4	14.4823	2	9.5497	2	13.2095	2	9.82043	2	9.75132	3	18.9415	3	213.573	51	Tomsk
Pale Martin	Male	17.6648	3	16.3305	2	13.8034	2	10.6985	2	9.4272	2	9.02039	2	12.4785	2	205.833	50	Tomsk
Pale Martin	Male	13.8628	2	14.1181	3	14.3068	3	11.0641	2	8.65252	2	9.24848	2	12.7834	2	208.453	50	Tomsk
Pale Martin	Male	18.0874	4	14.0758	2	14.4598	3	10.0783	3	8.30989	2	9.31158	2	12.7914	2	230.278	53	Tomsk
Pale Martin	Male	17.0928	3	14.6709	2	14.2381	2	11.0929	2	8.71968	1	8.89623	2	12.7434	2	222.444	51	Tomsk
Pale Martin	Male	17.1791	2	13.3618	2	15.4187	2	9.50675	2	9.08343	2	9.1305	1	12.1738	2	208.72	52	Tomsk
Pale Martin	Male	16.392	3	14.8468	3	12.436	2	10.1104	2	8.87169	2	9.6629	2	12.2995	2	197.252	49	Tomsk
Pale Martin	Male	16.3289	2	14.8816	2	14.3127	2	10.2549	2	8.62057	1	8.49811	2	11.6258	2	193.697	49	Tomsk
Pale Martin	Male	18.2184	3	14.473	3	14.8695	2	9.86056	2	8.79822	2	8.79089	2	11.3646	2	188.439	46	Tomsk
Pale Martin	Male	18.6295	3	15.1131	4	14.1569	2	11.3807	2	8.62057	1	8.84289	2	12.9148	2	201.175	49	Tomsk
Pale Martin	Male	16.4514	3	14.473	3	12.8821	1	10.4517	2	8.28991	2	8.79089	2	11.9134	1	202.304	47	Tomsk
Pale Martin	Male	16.726	2	15.904	2	14.1569	2	10.9799	2	9.45593	2	8.65725	2	11.6321	2	194.193	49	Tomsk
Pale Martin	Male	16.4514	3	16.056	3	14.0354	2	10.4849	2	9.91273	2	9.57167	2	11.9085	2	193.121	49	Tomsk
Pale Martin	Male	22.8876	3	14.415	2	14.2929	3	10.9799	2	10.2928	2	8.82157	2	11.6321	2	202.504	50	Tomsk
Pale Martin	Male	17.517	3	15.4601	3	14.2391	2	9.61526	2	8.9252	2	9.75838	2	10.9892	2	213.174	49	Tomsk
Pale Martin	Male	17.7493	3	13.5568	2	15.4024	2	10.6908	2	9.15709	1	6.95706	1	13.1193	2	223.829	53	Tomsk
Pale Martin	Male	21.2443	2	14.57	3	13.9502	2	9.35159	2	8.86591	2	8.40753	2	12.8946	2	199.357	50	Tomsk
Pale Martin	Male	19.7989	3	15.4055	3	12.6547	2	8.39832	1	10.4944	2	9.54059	3	12.5505	2	223.167	48	Tomsk
Pale Martin	Male	19.2339	2	14.2797	4	12.7422	3	9.79301	2	8.8631	2	8.88738	2	13.0727	2	214.014	50	Tomsk
Pale Martin	Male	16.9201	2	14.8307	3	13.5638	3	10.4134	1	10.1855	2	9.24246	2	13.0213	1	221.596	47	Tomsk
Pale Martin	Male	16.9633	4	14.0905	3	14.5404	3	10.4996	2	14.6887	3	8.59204	2	12.4557	3	196.575	49	Tomsk
Pale Martin	Male	18.76	2	14.2138	4	12.9599	2	9.67803	2	9.57685	2	8.82822	1	11.2271	3	184.614	50	Tomsk
Pale Martin	Male	17.6495	3	13.7104	3	15.6013	3	10.1909	2	5.76236	1	9.5238	2	12.3323	2	198.505	51	Tomsk
Pale Martin	Male	18.5536	3	14.7035	3	13.9374	3	10.6427	2	8.94868	2	9.18545	2	12.3635	3	202.682	51	Tomsk
Pale Martin	Male	17.3279	3	14.3645	3	13.7515	2	9.98053	2	8.73512	2	8.83882	2	12.599	2	198.48	49	Tomsk
Pale Martin	Male	17.9562	3	17.4558	3	14.8748	3	8.74545	2	7.27897	2	9.08876	2	10.0935	2	201.439	52	Tomsk
Pale Martin	Male	20.4416	3	14.7612	2	13.349	3	9.86536	2	9.1689	1	8.5859	2	12.228	2	200.828	51	Tomsk
Pale Martin	Male	15.9581	3	14.4215	3	13.4445	1	10.1779	2	9.23899	2	8.26554	2	12.5068	1	196.959	48	Tomsk
Pale Martin	Male	16.5784	3	13.6762	2	15.5139	2	10.7734	3	9.54319	2	8.74403	2	12.8819	2	214.944	54	Tomsk
Pale Martin	Male	19.8347	3	13.5236	2	14.2204	2	10.4014	2	9.04169	2	10.2593	1	12.3266	2	191.741	52	Tomsk
Pale Martin	Male	17.4764	3	14.543	3	15.6559	2	9.25105	2	8.44748	2	9.01023	2	11.6279	2	187.09	47	Tomsk
Pale Martin	Male	15.355	3	15.3031	3	18.1388	2	10.4905	2	9.51266	2	8.27303	2	12.4721	2	204.732	49	Tomsk
Pale Martin	Male	18.7573	3	15.2025	2	13.8836	2	10.2183	2	9.82749	2	9.59316	1	12.1585	2	196.817	49	Tomsk
Pale Martin	Male	12.6065	2	14.0901	3	11.0954	1	9.86631	2	9.82881	2	7.60576	2	12.7749	2	231.978	48	Tomsk
Pale Martin	Male	16.4326	4	14.9841	2	16.6612	3	10.2755	2	8.31962	2	9.21186	2	13.5165	3	211.957	50	Tomsk
Pale Martin	Male	17.5171	3	15.0837	2	15.8322	3	9.63359	2	8.66541	2	9.11007	2	10.1156	2	200.558	48	Tomsk
Pale Martin	Male	17.3028	2	10.597	2	14.2874	2	9.60855	1	9.8394	2	9.55225	1	11.8643	2	201.516	49	Tomsk
Pale Martin	Male	19.6943	4	29.5269	2	12.3419	2	9.76947	2	8.53909	2	8.98237	2	11.9875	2	195.269	48	Tomsk
Pale Martin	Male	18.337	3	15.9549	3	16.9193	2	9.17485	1	9.5383	1	11.5713	2	10.3804	2	211.171	46	Tomsk
Pale Martin	Male	17.4179	4	12.1277	3	13.6526	2	11.22	2	13.7854	2	10.3228	1	12.7155	2	233.842	53	Tomsk
Pale Martin	Male	18.6181	3	14.5368	2	15.9886	1	10.7368	2	10.4581	2	9.42118	2	12.8098	2	227.213	50	Tomsk
Pale Martin	Male	19.5895	3	13.2199	2	30.6773	3	11.7958	2	8.55002	2	12.8285	2	12.4337	2	193.484	49	Tomsk
Pale Martin	Male	19.4449	2	23.8387	4	17.619	3	9.26041	2	8.04279	2	9.23414	3	11.7255	2	189.227	49	Tomsk
Pale Martin	Male	29.4429	3	14.4391	2	13.5709	2	10.9344	1	5.37115	1	8.21498	2	13.0233	2	211.491	49	Tomsk
Pale Martin	Male	39.53	3	17.7076	3	13.2235	2	10.6326	2	16.9044	2	8.16904	2	15.3589	2	210.589	46	Tomsk
Pale Martin	Male	20.071	4	13.3262	3	13.1821	2	10.5209	2	9.01795	1	8.42091	2	13.6813	2	230.14	47	Tomsk
Pale Martin	Male	15.8799	3	14.2816	3	34.0892	2	16.6711	2	8.22762	2	19.1541	3	24.3563	3	352.576	51	Tomsk
Pale Martin	Male	17.0365	3	23.661	3	13.2691	2	10.1216	2	4.55741	1	9.06053	2	15.3072	2	238.047	54	Tomsk
Pale Martin	Male	17.5352	3	13.3126	2	15.1407	3	9.45329	2	9.15203	1	13.5441	2	11.3457	3	178.686	51	Tomsk
Pale Martin	Male	43.6436	2	13.1592	3	13.0991	3	9.45724	2	9.09595	1	8.18739	1	10.9177	2	179.346	48	Tomsk
Pale Martin	Male	18.0755	3	13.3901	2	14.1401	2	10.528	2	8.15732	2	9.56777	2	12.1926	2	191.734	48	Tomsk
Pale Martin	Male	14.3171	2	13.8981	3	15.1621	2	16.6064	2	9.03281	3	8.9047	2	11.4921	2	182.955	47	Tomsk
Pale Martin	Male	19.7869	3	14.3665	2	24.7758	3	9.73403	2	8.40651	2	11.9081	2	24.5296	2	324.396	52	Tomsk
Pale Martin	Male	17.7581	3	15.2476	2	13.0288	2	8.94949	2	8.72589	1	9.5634	1	13.8381	2	194.145	47	Tomsk
Pale Martin	Male	17.0859	2	15.1891	3	13.2911	2	8.29431	2	8.75746	2	8.69114	1	10.3568	2	190.658	48	Tomsk
Pale Martin	Male	41.0849	3	16.0441	3	13.847	3	10.0639	2	9.36543	1	9.35381	2	11.1433	2	185.319	48	Tomsk
Pale Martin	Male	16.6602	3	14.7497	3	14.0103	2	10.0579	2	10.2726	2	8.82096	2	11.749	3	197.192	49	Tomsk
Pale Martin	Male	16.817	3	14.1308	3	13.7075	2	20.2047	2	8.92186	2	8.62233	2	11.6751	2	199.62	47	Tomsk
Pale Martin	Male	17.2997	2	16.0624	3	15.1669	2	10.0229	2	8.99217	2	8.9129	2	23.136	2	281.673	50	Tomsk
Pale Martin	Male	16.7019	4	15.3271	3	14.5865	2	10.1519	2	14.738	2	9.53443	2	11.126	2	188.27	47	Tomsk
Pale Martin	Male	17.5352	4	12.4105	2	15.9332	3	10.1121	2	8.8145	2	8.72966	2	13.3227	1	192.394	48	Tomsk
Pale Martin	Male	20.2963	3	14.0233	2	14.7188	2	10.0234	2	8.44448	1	10.1974	1	12.6314	2	197.533	49	Tomsk
Pale Martin	Male	17.8951	3	12.8628	3	15.0097	2	10.5793	2	11.5704	2	10.3098	1	12.3733	2	189.484	49	Tomsk
Pale Martin	Male	22.0352	3	17.788	2	13.0712	2	9.70863	2	8.7964	1	9.15627	2	12.3661	2	195.921	49	Tomsk
Pale Martin	Male	17.161	3	15.998	2	13.4724	2	10.365	2	8.85642	2	8.26375	1	12.9846	2	206.297	49	Tomsk
Pale Martin	Male	18.191	3	13.3492	2	13.4783	3	10.5155	2	9.99309	1	10.4308	2	12.4212	2	202.566	48	Tomsk
Pale Martin	Male	18.9211	3	20.1093	3	13.4131	2	10.5233	2	8.83842	2	9.5776	1	12.7648	2	217.239	50	Tomsk
Pale Martin	Male	19.2168	3	13.4848	2	21.6401	3	11.3599	2	8.18401	2	9.07155	2	12.521	2	200.037	49	Tomsk
Pale Martin	Male	16.6329	3	13.385	2	15.8479	2	10.3242	2	9.49795	2	9.92779	2	11.2712	2	195.9	50	Tomsk
Pale Martin	Male	18.2615	3	21.2219	2	13.6948	2	8.10623	2	9.18429	1	8.67646	1	13.2754	2	201.764	48	Tomsk
Pale Martin	Male	15.8358	4	18.2684	2	17.5225	2	10.3369	2	8.96706	2	8.24845	2	13.8359	3	204.617	49	Tomsk
Pale Martin	Male	23.5422	3	14.2383	2	13.8121	2	9.27008	2	8.52311	2	10.6129	1	16.4661	2	183.095	46	Tomsk
Pale Martin	Male	16.5378	2	14.8222	3	14.5159	2	14.8542	2	8.4136	1	9.41765	1	11.9453	2	194.02	49	Tomsk
Pale Martin	Male	16.834	3	13.1966	2	14.5007	2	11.4661	2	9.45666	2	8.7441	2	13.6808	3	186.62	49	Tomsk
Pale Martin	Male	24.7242	3	14.1627	3	15.5467	2	10.3731	2	9.11458	2	8.81564	2	15.7368	2	235.183	49	Tomsk
Pale Martin	Male	16.9667	3	13.6866	3	14.075	3	10.9742	2	8.90078	2	7.86197	2	11.6529	2	197.998	46	Tomsk
Pale Martin	Male	16.0218	3	16.5976	1	14.2089	2	9.48483	3	9.05858	2	8.76407	2	11.4533	2	191.469	48	Tomsk
Pale Martin	Male	23.7325	3	14.435	2	13.4117	3	10.0648	2	9.5337	2	8.97901	2	15.581	2	226.735	48	Tomsk
Pale Martin	Male	20.2927	3	13.7517	2	13.3916	2	12.2735	2	8.47794	1	11.0764	1	11.8828	2	189.877	49	Tomsk
Pale Martin	Male	17.7873	3	15.3098	3	14.2806	2	10.4329	2	9.98186	2	9.40097	1	12.4225	2	185.105	48	Tomsk
Pale Martin	Male	19.7432	4	16.0691	3	15.0919	2	9.53888	1	8.61398	2	8.20261	2	13.9537	2	214.062	47	Tomsk
Pale Martin	Male	16.1046	3	13.7436	1	14.2276	3	11.2284	1	10.359	2	8.60444	2	15.0937	2	205.943	46	Tomsk
Pale Martin	Male	16.5612	2	12.8284	2	13.5333	2	10.6656	2	5.43443	1	9.72184	1	12.8452	2	194.491	49	Tomsk
Pale Martin	Male	19.9539	4	14.4432	2	14.8631	2	9.10959	2	8.36827	2	8.89213	2	12.1111	2	194.552	49	Tomsk
Pale Martin	Male	19.4341	3	9.75094	1	19.4857	3	11.0559	2	8.26433	1	8.12767	2	11.0522	3	179.897	49	Tomsk
Pale Martin	Male	16.0971	4	14.4909	3	13.728	2	12.0943	2	8.63887	2	8.4495	1	11.3372	3	190.266	49	Tomsk
Pale Martin	Male	17.0239	3	12.4105	2	13.9272	3	10.2667	2	8.60638	2	8.37167	2	12.9771	2	198.489	51	Tomsk
Pale Martin	Male	19.2147	3	14.0233	2	13.0664	3	9.74751	2	9.47796	2	9.12188	2	12.6738	2	211.209	46	Tomsk
Pale Martin	Male	21.4972	3	12.8628	3	13.7482	3	9.74074	2	8.71995	2	8.72992	2	11.0422	3	187.574	51	Tomsk
Pale Martin	Male	33.9296	2	17.788	2	15.233	2	10.7389	2	8.45731	2	7.86957	2	12.6019	2	188.893	48	Tomsk
Pale Martin	Male	17.5849	3	15.998	2	13.2942	2	15.6364	2	8.13491	1	10.1139	2	15.417	2	201.74	50	Tomsk
Pale Martin	Male	16.13	4	13.3492	2	13.4174	3	9.60144	2	8.17623	1	8.58414	2	14.1791	2	209.415	48	Tomsk
Pale Martin	Male	17.0667	3	20.1093	3	12.2232	2	9.34788	2	10.4842	2	8.43991	2	27.6095	2	278.629	46	Tomsk
Pale Martin	Male	16.6567	4	13.4848	2	16.0991	3	10.404	2	8.94515	1	8.58123	2	13.1929	3	194.137	48	Tomsk
Pale Martin	Male	16.9046	3	13.385	2	14.0031	3	9.92551	2	8.39828	2	8.30538	1	12.0724	2	184.046	50	Tomsk
Pale Martin	Male	30.1712	3	21.2219	2	14.1568	3	10.3431	2	8.65881	2	11.2478	1	12.2128	2	198.022	48	Tomsk
Pale Martin	Male	17.1957	3	18.2684	2	12.7112	2	12.4955	2	8.30401	2	9.4581	2	12.0879	3	180.1	50	Tomsk
Pale Martin	Male	17.0352	3	14.2383	2	14.5639	1	9.9154	2	9.29698	2	8.1657	1	11.6422	3	192.93	50	Tomsk
Pale Martin	Male	16.0919	3	14.8222	3	18.4826	1	9.22322	2	10.2182	2	9.10915	2	15.7779	2	227.934	50	Tomsk
Pale Martin	Male	19.8556	4	13.1966	2	17.9	1	9.14455	2	8.60187	1	8.60231	2	13.6266	2	190.756	47	Tomsk
Pale Martin	Male	17.152	4	14.1627	3	12.7262	1	11.1706	2	9.79537	1	9.0918	2	11.0218	2	186.314	49	Tomsk
Pale Martin	Male	18.4267	3	13.6866	3	14.0493	2	9.62811	2	9.06986	1	8.61864	2	11.0332	2	179.376	49	Tomsk
Pale Martin	Male	27.8432	2	16.5976	1	12.4759	1	9.39938	2	8.53111	1	8.8187	2	12.8661	2	206.412	50	Tomsk
Pale Martin	Male	17.4635	3	14.435	2	14.7818	2	12.3968	1	8.50164	2	8.904	2	12.0405	3	192.139	51	Tomsk
Pale Martin	Male	15.5919	3	13.7517	2	13.542	3	9.87665	2	9.67059	2	9.20275	2	11.9975	2	192.019	49	Tomsk
Pale Martin	Male	23.6153	2	15.3098	3	15.055	2	11.3116	2	15.3751	2	8.48325	1	17.0931	2	247.704	44	Tomsk
Pale Martin	Male	17.4718	4	16.0691	3	14.2752	3	10.2138	2	9.24288	1	8.73847	2	12.9009	2	191.129	46	Tomsk
Pale Martin	Male	16.0468	2	13.7436	1	13.9577	1	9.30478	2	8.766	2	10.0353	1	11.0147	2	187.182	46	Tomsk
Pale Martin	Male	16.9129	4	12.8284	2	18.0565	1	9.42496	2	9.22542	2	12.1549	2	13.59	2	220.905	47	Tomsk
Pale Martin	Male	15.9824	3	14.4432	2	12.8666	1	9.57007	2	15.3741	2	8.76377	2	17.1073	2	205.936	48	Tomsk
Pale Martin	Male	18.1847	3	9.75094	1	15.3076	2	10.7364	1	8.89113	2	9.04973	2	10.9066	2	180.668	45	Tomsk
Pale Martin	Male	17.2504	3	14.4909	3	22.2324	2	9.47837	2	8.2582	1	8.89966	2	11.8373	2	189.992	49	Tomsk
Pale Martin	Male	16.2856	3	9.86092	1	14.1474	2	9.05127	2	7.65761	1	8.94541	3	12.0617	2	187.413	48	Tomsk
Pale Martin	Male	17.769	4	13.9256	3	14.3133	3	9.88119	2	14.8821	1	7.9564	2	13.0291	3	207.774	51	Tomsk
Pale Martin	Male	17.8656	3	12.7606	3	14.4513	3	10.3814	2	8.9535	1	8.43667	2	11.9573	2	195.807	52	Tomsk
Pale Martin	Male	18.1152	2	15.642	2	17.1309	2	10.4822	2	9.57948	1	15.9547	2	11.6572	2	190.55	47	Tomsk
Pale Martin	Male	15.7075	1	13.7962	2	14.4277	2	9.37801	2	9.16039	2	15.1209	2	12.8948	3	198.03	50	Tomsk
Pale Martin	Male	19.0254	4	17.408	2	25.0624	2	10.5513	2	9.47906	2	8.49288	1	12.7692	2	194.732	45	Tomsk
Pale Martin	Male	44.7386	3	12.9878	2	33.3178	2	11.9306	2	9.37012	2	8.4734	2	13.2844	2	199.589	45	Tomsk
Pale Martin	Male	17.4839	4	13.1363	3	29.7654	2	10.3369	2	8.54001	2	16.0951	1	11.1541	2	179.658	45	Tomsk
Pale Martin	Male	18.1793	3	20.7426	3	12.8712	3	9.79978	2	10.3939	2	8.61416	2	13.0553	1	213.218	48	Tomsk
Pale Martin	Male	17.3649	3	17.7934	3	16.1713	1	10.0546	2	8.6075	3	9.16601	2	20.504	2	294.241	49	Tomsk
Pale Martin	Male	18.0114	3	13.0566	2	37.3109	2	12.8607	2	8.90213	2	9.17415	3	11.6769	2	198.893	49	Tomsk
Pale Martin	Male	22.4125	3	13.3327	2	14.4221	2	9.86134	2	8.54789	2	8.74188	1	11.9835	2	199.331	50	Tomsk
Pale Martin	Male	16.6245	4	12.8402	2	14.3996	3	10.7975	2	9.16479	2	11.4194	2	11.6755	2	196.169	50	Tomsk
Pale Martin	Male	21.8072	3	15.5095	3	13.9437	3	14.5829	2	9.21401	2	8.12331	2	12.4662	2	199.087	50	Tomsk
Pale Martin	Male	37.9314	3	14.2575	3	13.315	2	18.2825	2	9.06163	2	9.21321	2	13.2501	2	217.737	49	Tomsk
Pale Martin	Male	16.3482	3	14.0924	2	20.4632	1	9.9027	2	9.45074	2	8.47781	2	11.5149	3	190.689	51	Tomsk
Pale Martin	Male	15.5317	3	13.8872	1	13.5568	3	10.4062	2	8.75785	2	8.8973	2	11.6421	3	204.299	49	Tomsk
Pale Martin	Male	28.9618	2	14.6658	1	14.0867	3	13.0284	2	8.63573	2	9.74329	1	23.4892	2	295.278	47	Tomsk
Pale Martin	Male	16.6312	1	8.92004	2	13.5173	2	10.1491	2	8.83014	2	8.54285	1	22.9223	2	295.799	47	Tomsk
Pale Martin	Male	19.3227	4	12.3773	2	14.4692	3	10.2286	2	8.87846	2	16.1768	1	11.4275	2	183.579	49	Tomsk
Pale Martin	Male	17.2803	3	15.8216	2	14.2383	3	10.1159	2	15.5609	1	9.24649	3	12.9793	2	194.752	47	Tomsk
Pale Martin	Male	16.9197	3	39.3497	3	13.8479	2	9.68924	2	9.60232	2	8.82795	2	23.3192	2	264.682	46	Tomsk
Pale Martin	Male	33.641	3	14.1755	3	37.3443	2	11.5877	2	8.90632	2	8.273	2	13.2697	2	201.89	47	Tomsk
Pale Martin	Male	17.173	3	14.1975	3	13.8486	2	9.61182	2	8.8064	2	8.06229	2	12.7875	2	204.288	51	Tomsk
Pale Martin	Male	17.8144	3	13.8895	3	14.61	2	10.9161	2	9.36532	2	8.44287	2	11.2856	3	192.218	52	Tomsk
Pale Martin	Male	16.7131	2	14.6311	3	13.7378	3	9.03045	2	8.45135	2	14.4474	2	12.0287	2	186.961	47	Tomsk
Pale Martin	Male	17.0949	3	15.9535	2	13.1374	3	9.82174	2	8.90422	2	8.48882	2	16.103	2	234.229	47	Tomsk
Pale Martin	Male	17.917	3	13.7398	3	14.2135	3	10.4497	2	8.80545	1	8.40339	2	11.899	2	190.441	50	Tomsk
Pale Martin	Male	17.1065	3	17.2811	3	18.7225	2	10.0516	2	9.28872	2	9.11416	2	13.0547	2	202.947	50	Tomsk
Pale Martin	Male	29.1858	2	30.7387	3	13.7815	2	12.8555	2	8.3329	1	9.03755	2	11.1653	2	188.745	47	Tomsk
Pale Martin	Male	17.447	3	24.6143	2	14.0176	3	10.3008	2	12.7865	2	8.48762	2	12.7935	2	196.753	49	Tomsk
Pale Martin	Male	17.5175	4	13.079	3	14.2723	3	11.5174	2	9.52332	2	8.6907	2	12.2554	2	203.225	49	Tomsk
Pale Martin	Male	17.2131	3	14.3294	3	13.4783	3	9.71107	2	9.431	2	8.848	1	11.6253	2	191.403	47	Tomsk
Pale Martin	Male	17.3711	3	21.0451	3	13.1928	2	9.40588	2	10.4487	2	8.79511	2	23.4109	2	263.392	46	Tomsk
Pale Martin	Male	17.4465	4	14.905	3	13.5685	2	9.71315	2	9.35614	2	7.89401	2	11.2649	3	195.588	51	Tomsk
Pale Martin	Male	27.858	2	15.2262	3	15.3917	2	16.2328	2	9.56703	2	10.8223	1	13.3106	2	203.894	48	Tomsk
Pale Martin	Male	16.9294	1	13.3941	3	13.4009	2	9.78493	2	9.25028	2	9.04624	2	11.7035	2	192.732	49	Tomsk
Pale Martin	Male	16.3889	4	14.0275	2	14.2457	2	9.73845	2	9.61578	2	10.0305	3	11.6518	2	184.995	49	Tomsk
Pale Martin	Male	17.1194	4	12.6188	2	23.3275	2	10.1173	1	17.8835	2	9.26148	2	11.8801	2	195.273	51	Tomsk
Pale Martin	Male	17.988	4	15.2154	2	12.842	2	10.6241	3	10.583	2	9.77311	1	26.5901	3	270.32	48	Tomsk
Pale Martin	Male	16.9829	3	14.0099	2	14.3488	2	10.0045	2	9.68996	2	9.00815	2	13.162	2	193.638	47	Tomsk
Pale Martin	Male	16.149	2	13.5874	2	15.5711	3	9.33272	2	9.26463	2	9.5275	2	12.5181	2	190.516	50	Tomsk
Pale Martin	Male	17.9311	3	13.9061	2	17.0959	3	10.1572	2	11.6816	2	9.40509	2	12.0903	2	193.629	49	Tomsk
Pale Martin	Male	17.2558	2	14.7283	3	14.1255	2	10.1242	2	8.82137	2	16.1135	2	12.1648	2	196.938	52	Tomsk
Pale Martin	Male	16.769	2	14.3824	2	13.6212	2	9.716	2	13.0467	2	8.56939	2	12.1196	2	191.096	48	Tomsk
Pale Martin	Male	28.0071	3	21.2185	3	14.3598	2	12.3595	2	8.70985	2	9.98284	2	10.7041	2	185.083	48	Tomsk
Pale Martin	Male	18.5419	4	13.5015	3	16.8282	4	10.6312	2	9.93728	3	9.26786	2	12.4678	3	196.416	49	Tomsk
Pale Martin	Male	17.3232	3	14.606	1	18.108	4	10.301	2	9.09961	2	9.01734	2	12.4296	2	194.273	48	Tomsk
Pale Martin	Male	18.5018	4	15.3069	2	22.4969	3	10.3736	2	9.25802	2	8.83324	2	11.7865	2	186.516	46	Tomsk
Pale Martin	Male	19.604	4	13.5348	2	21.9608	1	10.7965	1	9.86132	2	11.7302	2	20.4602	2	257.12	49	NSK
Pale Martin	Male	18.5756	4	13.6024	3	15.9426	3	9.24581	2	9.24813	2	8.65149	3	12.5591	3	205.738	52	NSK
Pale Martin	Male	17.3123	3	28.0026	3	14.6069	3	10.4529	3	8.54895	2	10.6898	1	11.7021	2	201.677	49	NSK
Pale Martin	Male	17.9795	4	13.6481	3	17.3978	2	10.7431	2	13.9483	2	9.01938	2	13.1354	2	211.036	52	NSK
Pale Martin	Male	22.1515	4	14.0619	2	17.2507	3	12.1398	2	9.18725	2	8.67196	2	13.7554	2	216.142	50	NSK
Pale Martin	Male	19.8883	3	14.5861	2	13.4573	2	16.5528	3	9.94362	2	9.19561	3	12.3985	2	210.272	48	NSK
Pale Martin	Male	33.5441	4	15.0007	2	21.128	3	12.0482	2	9.16815	2	9.26598	2	11.9224	2	198.219	52	NSK
Pale Martin	Male	23.4421	3	14.203	2	14.5895	3	10.3774	2	9.23114	2	8.96461	2	11.5615	2	203.124	53	NSK
Pale Martin	Male	21.3799	4	13.0724	3	17.0955	2	10.4137	2	9.53271	2	10.3818	2	13.1505	2	216.93	52	NSK
Pale Martin	Male	18.1295	2	14.1951	3	13.6379	3	12.2666	2	9.2179	1	14.3153	2	13.298	2	219.491	51	NSK
Pale Martin	Male	25.7813	2	13.5683	3	14.4273	2	9.65951	2	9.36388	2	9.68795	2	23.1649	3	303.365	56	NSK
Pale Martin	Male	18.1899	3	14.5559	2	13.0219	2	9.89344	2	10.0799	2	10.298	3	15.0329	2	225.126	47	NSK
Pale Martin	Male	18.2294	4	20.894	3	15.0781	3	11.8603	2	14.377	2	9.11398	2	14.2362	2	216.533	53	NSK
Pale Martin	Male	25.4167	3	14.4584	3	13.992	3	10.0764	3	9.19697	2	9.42121	2	11.9976	2	204.129	49	NSK
Pale Martin	Male	17.8583	3	16.0993	3	15.1353	2	11.3878	2	9.00238	2	9.36801	2	16.0096	2	221.849	49	NSK
Pale Martin	Male	19.367	4	13.088	2	15.7581	4	10.1283	2	11.9716	2	9.51226	2	15.7284	2	200.926	49	NSK
Pale Martin	Male	17.8781	4	16.0304	2	32.4491	3	10.0043	2	10.3387	2	9.27539	2	12.6569	2	202.476	49	NSK
Pale Martin	Male	18.2132	2	15.3083	3	14.7486	2	9.80602	2	9.02016	2	9.50022	2	16.714	2	246.256	50	NSK
Pale Martin	Male	20.9649	3	15.2501	4	17.7096	3	9.92333	2	9.79491	2	11.2691	2	11.7167	2	197.57	52	NSK
Pale Martin	Male	18.836	4	15.1774	3	13.8256	2	10.6332	2	12.0435	1	9.22546	3	14.1377	2	219.96	51	NSK
Pale Martin	Male	18.1678	4	16.9626	3	15.2394	3	10.451	2	10.8789	2	11.7973	2	12.5976	2	200.79	51	NSK
Pale Martin	Male	18.4202	3	18.2636	3	16.2444	2	13.0624	2	9.13002	2	10.0318	2	12.7788	2	196.621	49	NSK
Pale Martin	Male	18.3917	4	20.5958	4	15.7459	2	10.3646	2	11.1523	2	9.35235	2	9.40446	2	191.189	51	NSK
Pale Martin	Male	32.2394	4	19.4311	2	21.6225	1	11.6538	2	9.94093	2	9.32614	2	12.2523	2	200.983	54	NSK
Pale Martin	Male	18.3654	4	15.2361	4	14.345	2	10.9083	2	9.40161	2	9.63252	2	11.7112	2	200.211	53	NSK
Pale Martin	Male	22.446	5	14.2739	3	34.9127	3	14.322	2	9.29146	2	13.3522	2	11.5922	2	201.465	49	NSK
Pale Martin	Male	18.4861	4	16.4389	3	14.854	3	10.6875	2	9.05143	2	9.74141	2	12.0169	3	202.723	55	NSK
Pale Martin	Male	16.1218	4	16.4297	1	15.1365	3	11.0019	2	9.43723	1	8.88816	2	22.37	2	294.353	52	NSK
Pale Martin	Male	19.5662	4	16.1463	2	18.7496	3	10.6929	1	9.98285	2	12.0585	2	12.7315	2	208.545	51	NSK
Pale Martin	Male	19.4589	4	20.3059	3	16.6829	3	16.6553	2	10.5373	2	8.98969	2	15.9701	2	226.882	54	NSK
Pale Martin	Male	18.9522	3	14.7901	3	14.0969	3	10.6636	2	9.45209	2	9.31914	2	12.6934	1	205.517	48	NSK
Pale Martin	Male	33.42	5	21.0363	2	14.8861	3	21.4301	2	9.22743	1	8.97112	1	14.9799	3	210.715	51	NSK
Pale Martin	Male	18.1118	3	13.9312	3	27.0367	4	10.527	2	10.5797	1	9.04612	1	12.4489	2	209.022	51	NSK
Pale Martin	Male	25.2662	3	14.1275	3	21.3059	1	10.8001	2	13.3869	3	9.62705	1	13.33	3	215.906	51	NSK
Pale Martin	Male	18.9739	3	14.1755	3	15.7387	4	10.3512	2	12.67	2	8.9889	1	13.2399	2	214.4	47	NSK
Pale Martin	Male	20.074	3	14.3704	3	18.5473	2	10.9369	2	9.15935	2	8.40916	1	20.5567	2	284.992	52	NSK
Pale Martin	Male	21.7229	4	14.68	3	14.6916	4	11.2306	2	10.0547	1	9.23372	2	12.593	2	211.927	51	NSK
Pale Martin	Male	19.6018	4	14.8986	3	15.5088	2	10.9063	2	9.41425	1	10.2155	2	24.5183	2	309.359	51	NSK
Pale Martin	Male	18.771	4	14.5638	3	14.7122	2	18.0992	2	9.69692	1	9.46035	2	12.7609	3	203.527	54	NSK
Pale Martin	Male	19.1577	4	24.5834	3	14.1302	3	11.524	2	12.3555	2	15.092	3	14.2999	2	211.759	53	NSK
Pale Martin	Male	28.7225	2	15.3032	4	15.8927	2	12.0342	2	9.7847	2	15.9863	2	13.0681	3	227.396	52	NSK
Pale Martin	Male	22.474	4	15.0268	2	15.7609	3	14.3973	2	9.65459	2	9.69079	1	13.1765	2	218.698	52	NSK
Pale Martin	Male	22.0469	4	15.206	2	16.6521	3	9.61416	2	9.68179	1	10.4885	1	12.4174	2	204.859	52	NSK
Pale Martin	Male	22.2412	4	10.967	2	15.5043	3	9.80125	1	11.6544	1	9.13512	2	13.2176	2	214.016	52	NSK
Pale Martin	Male	17.3491	3	15.1741	3	15.3144	3	10.2515	1	11.1866	2	9.74861	2	24.9688	2	304.213	49	NSK
Pale Martin	Male	20.8142	2	18.6902	3	39.7363	1	9.94133	2	10.097	1	9.10491	1	15.2207	2	228.221	50	NSK
Pale Martin	Male	18.9227	4	16.6053	2	24.4544	2	11.2441	2	9.73618	1	14.9435	1	15.9938	2	222.001	52	NSK
Pale Martin	Male	16.9369	3	24.7885	2	25.4542	2	9.97405	1	11.1235	2	8.54885	1	15.2545	2	230.466	51	NSK
Pale Martin	Male	18.7284	2	15.589	3	14.7249	1	13.9832	2	13.1599	2	9.30699	2	12.0599	2	205.139	52	NSK
Pale Martin	Male	19.0492	3	27.9173	3	15.9604	2	10.8266	2	10.3022	2	9.82428	1	12.352	2	205.443	45	NSK
Pale Martin	Male	25.7104	2	16.9403	3	17.2435	2	11.5417	2	10.492	2	10.8152	2	11.7618	2	204.527	47	NSK
Pale Martin	Male	18.8738	3	15.3475	3	24.6614	2	10.622	2	7.97189	1	9.63528	2	12.3257	1	203.047	48	NSK
Pale Martin	Male	19.2614	3	19.0801	3	16.3477	2	15.5398	1	11.5754	1	10.5981	1	13.3392	1	211.392	44	NSK
Pale Martin	Male	18.934	2	15.5062	3	26.692	2	21.6481	2	8.26844	1	10.2644	1	12.7129	1	223.975	48	NSK
Pale Martin	Male	24.8369	2	14.7007	3	14.5966	2	10.4485	2	10.5199	2	9.89221	1	19.1131	3	248.467	50	NSK
Pale Martin	Male	24.2499	1	15.4492	3	14.1418	1	10.9396	2	10.6332	2	16.4387	2	12.8165	2	217.532	51	NSK
Pale Martin	Male	22.7995	3	28.3523	3	15.0535	2	11.1903	2	8.05361	2	9.24119	2	13.1364	2	217.983	49	NSK
Pale Martin	Male	17.8144	2	17.8148	3	16.1063	2	12.1332	1	7.89589	1	9.74107	3	13.2829	2	247.215	45	NSK
Pale Martin	Male	20.5806	3	16.3158	2	23.6119	1	10.942	2	10.6655	2	9.03329	1	23.5778	3	314.206	49	NSK
Pale Martin	Male	12.9428	2	17.7127	3	14.1713	2	17.0922	2	11.9869	2	10.7278	1	22.4429	2	288.859	48	NSK
Pale Martin	Male	21.1157	2	15.8616	3	13.712	2	10.4281	1	9.51163	2	10.7245	2	18.3589	2	250.484	46	NSK
Pale Martin	Male	18.7812	2	16.1843	1	18.5932	3	10.6704	2	8.45484	1	12.2119	2	12.7493	2	205.794	47	NSK
Pale Martin	Male	38.1579	1	15.6392	2	23.5617	2	11.3694	2	8.75055	1	8.96987	1	13.5065	2	224.265	48	NSK
Pale Martin	Male	18.2757	3	14.8387	2	17.2272	3	11.5317	2	8.54182	2	8.65266	2	11.3123	2	220.09	50	NSK
Pale Martin	Male	19.6289	3	16.3049	2	14.8824	2	13.646	2	8.66888	1	8.68779	2	13.149	1	229.425	47	NSK
Pale Martin	Male	19.0243	2	16.2526	3	13.2885	2	11.8638	2	7.85926	1	8.43451	2	13.274	1	212.364	46	NSK
Pale Martin	Male	20.9618	3	20.6767	2	13.8967	1	10.85	2	8.4033	1	11.0307	1	25.2207	3	302.229	50	NSK
Pale Martin	Male	27.9025	3	14.7233	3	19.3003	2	14.6311	2	8.33837	1	8.8698	2	12.1475	2	204.443	46	NSK
Pale Martin	Male	19.4468	3	17.2946	2	18.3751	3	13.9686	2	8.23531	2	10.9511	2	17.2356	2	217.583	50	NSK
Pale Martin	Male	18.5218	3	23.1463	2	16.0142	2	10.4228	3	8.25563	2	7.94802	2	13.1889	1	214.487	46	NSK
Pale Martin	Male	24.9754	1	34.2822	2	13.505	2	10.7463	2	7.38966	1	8.90646	2	14.4664	2	229.105	48	NSK
Pale Martin	Male	36.6813	3	27.6527	1	12.7023	2	9.02181	1	8.58352	2	10.0901	2	22.2173	2	251.348	48	NSK
Pale Martin	Male	13.5493	2	23.9261	2	13.7517	2	9.99972	1	7.91209	2	8.60214	2	12.5301	2	220.784	47	NSK
Pale Martin	Male	18.6667	2	15.2645	2	20.4268	2	11.0705	3	8.88784	2	8.0973	2	12.1793	2	214.232	47	NSK
Pale Martin	Male	15.441	2	16.3982	2	20.445	2	12.455	2	11.103	3	8.78339	2	15.885	2	248.388	47	NSK
Pale Martin	Male	15.9487	2	15.4112	2	16.2723	1	11.8014	1	7.56045	1	8.74168	2	23.0698	4	292.273	52	NSK
Pale Martin	Male	19.6395	2	15.4698	2	16.6143	2	9.35139	2	8.7897	1	8.35958	2	13.1272	2	212.722	50	NSK
Pale Martin	Male	26.6737	4	14.9508	2	12.5261	1	9.3252	2	8.43756	2	8.12046	2	13.0149	3	217.485	48	NSK
Pale Martin	Male	18.3685	1	31.571	4	13.619	2	9.77661	2	8.86031	2	8.89159	1	10.4398	3	179.247	45	NSK
Pale Martin	Male	16.211	2	15.3674	1	12.615	2	13.8332	2	10.4918	1	10.7934	1	12.6877	1	200.57	44	NSK
Pale Martin	Male	16.3935	3	18.3363	2	11.4422	2	9.78893	2	8.47932	2	7.58906	1	11.1378	2	205.783	47	NSK
Pale Martin	Male	16.1508	2	15.3222	2	12.8299	2	10.6713	2	8.20823	2	10.0116	2	14.8697	2	230.492	52	NSK
Pale Martin	Male	25.4644	4	18.1862	3	12.9007	3	9.39266	2	7.95066	1	8.0798	2	15.294	2	194.945	45	NSK
Pale Martin	Male	24.7865	3	18.0064	2	11.34	2	9.29379	2	7.89588	1	8.53434	1	11.3865	2	188.483	48	NSK
Pale Martin	Male	15.5073	2	15.7178	2	11.7992	2	7.80415	2			10.3712	2	11.2814	2	183.483	49	NSK
Pale Martin	Male	19.6442	3	15.0645	2	13.0769	3	9.15103	1			7.78735	1	12.3827	2	198.066	48	NSK
Pale Martin	Male	19.53	2	22.773	3	12.9819	2	9.31526	2			8.95915	2	19.1875	2	236.291	50	NSK
Pale Martin	Male	16.819	2	33.2642	3	19.6568	2	9.19805	2			8.8116	2	15.2989	2	236.217	47	NSK
Pale Martin	Male	17.1252	2	15.9597	1	12.1644	2	8.29096	2			8.06203	1	11.5667	1	173.559	42	NSK
Pale Martin	Male	18.4047	3	16.0752	1	17.2397	2	9.57785	2			7.28702	1	13.8345	2	203.847	47	NSK
Pale Martin	Male	18.1472	4	13.1683	2	12.8223	1	9.60747	3			8.35577	2	13.3393	2	203.368	46	NSK
Pale Martin	Male	16.1173	1	15.1737	2	12.9668	3	10.0658	2			7.70471	2	11.1359	2	181.071	46	NSK
Pale Martin	Male	16.0937	3	14.1172	2	18.213	2	7.76365	2			8.3666	1	10.5151	2	188.656	47	NSK
Pale Martin	Male	13.208	3	14.672	3	13.9068	2	13.9802	2			8.21502	1	11.0809	2	190.042	49	NSK
Pale Martin	Male	15.1045	3	14.2243	2	14.8706	3	9.42072	1					11.4212	2	189.279	49	NSK
Pale Martin	Male	16.8355	1	14.0094	2	14.4207	2	12.8762	2					10.7146	2	182.145	44	NSK
Pale Martin	Male	17.7014	2	12.7106	4	18.1884	1	9.50358	3					11.06	2	186.836	49	NSK
Pale Martin	Male	22.9911	2	13.9319	2	13.9738	1	12.9968	2					11.3042	2	183.717	49	NSK
Pale Martin	Male	14.4545	2	22.5629	3	13.6258	1	8.32108	1					10.8029	2	176.385	47	NSK
Pale Martin	Male	26.1868	2	20.8999	2	13.2514	1	9.099	2					11.9498	2	188.741	48	NSK
Pale Martin	Male	16.7722	2	17.2737	2	12.9028	1	10.0893	2					11.7836	2	188.596	48	NSK
Pale Martin	Male	22.6779	4	17.245	1	11.5238	2	15.1703	2					19.0938	2	224.028	44	NSK
Pale Martin	Male	16.2391	2	13.2342	2	13.0364	2	9.56836	2					9.43243	1	164.365	45	NSK
Pale Martin	Male	21.3398	1	14.3414	2			9.21043	2					13.9974	1	224.175	46	NSK
Pale Martin	Male	17.1377	1	13.1277	2			13.6773	2					10.5499	2	182.786	45	NSK
Pale Martin	Male	15.6428	3	14.1191	3			8.50966	2					13.2059	2	206.91	49	NSK
Pale Martin	Male	25.4962	2	12.7652	2			9.16948	1					10.7307	2	184.376	50	NSK
Pale Martin	Male	17.4878	3	12.8876	2			8.82616	2					13.8965	3	240.365	54	NSK
Pale Martin	Male	16.7984	2	12.5229	2			8.58287	1					10.8061	2	180.612	43	NSK
Pale Martin	Male	25.8468	2	12.9771	1									10.3028	2	185.479	47	NSK
Pale Martin	Male	16.0812	3	13.9722	3									12.7081	2	201.579	46	NSK
Pale Martin	Male	16.7427	2	16.6556	2									11.6879	1	192.46	48	NSK
Pale Martin	Male	20.0117	3	10.9083	1									12.8786	2	197.38	47	NSK
Pale Martin	Male	17.0016	3	12.1856	2									10.1222	1	211.227	43	NSK
Pale Martin	Male	16.7339	3	26.3691	3									11.5225	2	182.381	46	NSK
Pale Martin	Male	15.1241	3	12.885	2									13.1513	1	186.295	44	NSK
Pale Martin	Male	16.9316	2	12.8786	2									14.4913	3	222.11	49	NSK
Pale Martin	Male	19.2293	4	11.472	2									9.53678	2	185.203	46	NSK
Pale Martin	Male	32.7032	2	13.2304	2									11.1262	2	187.563	47	NSK
Pale Martin	Male															179.072	47	NSK
Pale Martin	Male															183.767	43	NSK
